# Supplementary material for: 4-(1H-Tetra­zol-5-yl)pyridinium bromide
Source: Acta Crystallogr Sect E Struct Rep Online. 2010 Dec 8;67(Pt 1):o53. doi: 10.1107/S1600536810050658 (PMC3050422; doi:10.1107/S1600536810050658)
Supplement: Supplementary file 2 [file e-67-00o53-Isup2.hkl]

# 
# h,k,l, Fc-squared, Fo-squared, sigma(Fo-squared) and status flag 
# 
data_I
_shelx_title ' 1 in P2(1)' 
_shelx_refln_list_code          4 
_shelx_F_calc_maximum      121.91 
_exptl_crystal_F_000       224.00 
_reflns_d_resolution_high  0.7709 
 
loop_ 
 _symmetry_equiv_pos_as_xyz 
 'x, y, z' 
 '-x, y+1/2, -z' 
 
_cell_length_a     4.8688 
_cell_length_b     7.6850 
_cell_length_c    11.1738 
_cell_angle_alpha  90.000 
_cell_angle_beta   92.383 
_cell_angle_gamma  90.000 
 
_shelx_F_squared_multiplier     1.000 
 
loop_ 
 _refln_index_h 
 _refln_index_k 
 _refln_index_l 
 _refln_F_squared_calc 
 _refln_F_squared_meas 
 _refln_F_squared_sigma 
 _refln_observed_status 
   1  -9   0       12.76       10.91      5.46 o 
   2  -9   0       24.70       21.14      6.71 o 
   0  -8   0      207.20      203.05     23.71 o 
   1  -8   0      192.50      197.21     17.96 o 
   2  -8   0      130.17      139.93     13.28 o 
   3  -8   0       14.45       19.41      5.58 o 
   1  -7   0       16.00       18.94      4.53 o 
   2  -7   0      137.82      157.74     18.81 o 
   3  -7   0      220.64      230.83     26.34 o 
   4  -7   0       83.77       94.85     12.86 o 
   0  -6   0      336.81      332.45     31.12 o 
   1  -6   0      500.18      508.72     22.16 o 
   2  -6   0      300.51      297.42     18.82 o 
   3  -6   0      153.12      150.25     11.69 o 
   4  -6   0       24.92       22.47      4.71 o 
   1  -5   0       63.38       67.83      7.30 o 
   2  -5   0      735.52      739.36     23.31 o 
   3  -5   0      448.57      443.81     15.73 o 
   4  -5   0      117.53      123.27      7.59 o 
   5  -5   0       94.31       89.99      9.12 o 
   0  -4   0      263.57      260.06     16.65 o 
   1  -4   0     1732.29     1753.12     40.72 o 
   2  -4   0      647.23      638.71     21.92 o 
   3  -4   0      300.82      320.30     12.39 o 
   4  -4   0       31.74       32.22      4.15 o 
   5  -4   0       13.19       10.03      3.71 o 
   1  -3   0      306.05      295.53      6.38 o 
   2  -3   0      720.98      746.13     18.40 o 
   3  -3   0      212.02      199.41      6.84 o 
   4  -3   0      383.48      404.04     14.31 o 
   5  -3   0      113.63      116.85      6.29 o 
   6  -3   0       45.34       37.74     10.83 o 
   0  -2   0     8039.73     7069.53    291.52 o 
   1  -2   0     1852.29     1967.24     36.53 o 
   2  -2   0     1614.40     1622.04     41.28 o 
   3  -2   0      316.35      302.10     10.76 o 
   4  -2   0       23.31       21.36      5.87 o 
   5  -2   0        5.09        2.58      2.08 o 
   6  -2   0       48.99       48.57     11.86 o 
   2  -1   0      637.02      634.22     14.29 o 
   4  -1   0      587.48      610.30     18.71 o 
   5  -1   0      179.06      188.67      9.57 o 
   6  -1   0       55.56       55.64     12.54 o 
   1   0   0      238.24      253.78      3.67 o 
   2   0   0     1747.48     1797.38     33.14 o 
   3   0   0      458.31      461.82     11.45 o 
   4   0   0        0.96        4.96      2.78 o 
   5   0   0       26.92       26.38      3.22 o 
   6   0   0       21.89       35.23     10.26 o 
   1   1   0       40.27       49.05      1.52 o 
   2   1   0      555.63      553.77      9.36 o 
   3   1   0      220.70      220.76      6.13 o 
   4   1   0      582.20      608.99     18.14 o 
   5   1   0      172.15      180.08      8.51 o 
   6   1   0       52.13       45.83     13.80 o 
   0   2   0     8082.84     7722.24    243.87 o 
   1   2   0     2093.83     2124.24     31.01 o 
   2   2   0     1472.32     1528.76     27.64 o 
   3   2   0      318.07      307.20      7.48 o 
   4   2   0       34.25       37.17      2.37 o 
   5   2   0        7.24        9.04      1.98 o 
   6   2   0       52.61       50.62     12.77 o 
   1   3   0      298.44      299.56      8.32 o 
   2   3   0      757.79      772.78     16.20 o 
   3   3   0      168.40      155.98      6.36 o 
   4   3   0      367.62      385.52     19.28 o 
   5   3   0      118.12      117.87      7.89 o 
   0   4   0      398.84      371.79     15.28 o 
   1   4   0     1702.72     1847.89     56.37 o 
   2   4   0      629.06      607.05     19.90 o 
   3   4   0      335.15      346.02     10.46 o 
   4   4   0       33.34       32.61      2.98 o 
   5   4   0       12.89        9.53      3.59 o 
   1   5   0       55.54       59.69      2.89 o 
   2   5   0      801.96      791.18     29.40 o 
   3   5   0      348.43      345.91     20.58 o 
   4   5   0      131.00      135.81     10.77 o 
   5   5   0       93.08      120.28     18.93 o 
   0   6   0      408.95      400.52     26.34 o 
   1   6   0      426.85      407.09     12.93 o 
   2   6   0      354.35      359.72     13.03 o 
   3   6   0      151.60      141.78      8.78 o 
   4   6   0       26.57       27.11      3.72 o 
   5   6   0       13.99        7.26      4.10 o 
   1   7   0       16.84       24.63      4.02 o 
   2   7   0      146.56      142.58      7.72 o 
   3   7   0      196.90      207.86     13.09 o 
   4   7   0       96.66      103.93     10.15 o 
   0   8   0      269.17      250.14     22.57 o 
   1   8   0      149.70      129.67     12.97 o 
   2   8   0      141.71      133.85     17.44 o 
   3   8   0       11.68        6.79      5.07 o 
   1   9   0        7.67       18.91      8.61 o 
   2   9   0       24.20       28.80      6.17 o 
  -2  -9   1       64.01       72.07     10.80 o 
  -1  -9   1       71.35       66.05      9.37 o 
   0  -9   1       32.35       31.14      7.01 o 
   1  -9   1        7.92        6.47      4.09 o 
   2  -9   1        0.23        3.45      6.84 o 
  -3  -8   1       13.71        7.44      4.08 o 
  -2  -8   1       18.57       22.11      5.22 o 
  -1  -8   1      112.09      102.12     12.08 o 
   0  -8   1      240.11      255.87     19.86 o 
   1  -8   1      165.39      165.55     14.74 o 
   2  -8   1      119.00      126.17     21.49 o 
   3  -8   1       55.39       54.00     15.22 o 
  -4  -7   1       58.41       66.72      8.78 o 
  -3  -7   1      115.98      132.55     16.59 o 
  -2  -7   1      245.44      260.86     17.56 o 
  -1  -7   1      241.36      257.15     20.01 o 
   0  -7   1      142.93      138.89     12.95 o 
   1  -7   1       37.09       35.92      5.19 o 
   2  -7   1       40.36       48.45     10.32 o 
   3  -7   1       11.06       11.66      3.75 o 
   4  -7   1      103.37      106.42     11.64 o 
  -5  -6   1       18.92       16.65      6.84 o 
  -4  -6   1       28.49       29.17      5.24 o 
  -3  -6   1       16.85       20.00      3.51 o 
  -2  -6   1      160.73      173.69      8.93 o 
  -1  -6   1      250.82      254.69     21.49 o 
   0  -6   1      829.88      840.79     40.44 o 
   1  -6   1      582.16      611.01     97.08 o 
   2  -6   1      146.30      150.29     14.30 o 
   3  -6   1      240.57      236.09     15.31 o 
   4  -6   1       51.85       51.58      6.62 o 
   5  -6   1       15.63       18.01      6.38 o 
  -5  -5   1       31.41       31.35     10.26 o 
  -4  -5   1      242.40      253.37     12.33 o 
  -3  -5   1      109.50      114.44      6.28 o 
  -2  -5   1      584.07      583.89     17.47 o 
  -1  -5   1     1020.85     1028.52     26.05 o 
   0  -5   1      336.46      334.85     14.77 o 
   1  -5   1      107.00      101.45     12.94 o 
   2  -5   1       54.88       53.67      6.84 o 
   3  -5   1      169.64      157.50     11.16 o 
   4  -5   1       63.30       79.82      7.21 o 
   5  -5   1       81.10      102.27     13.11 o 
  -5  -4   1       11.27       22.09      9.23 o 
  -4  -4   1      154.04      155.76      8.00 o 
  -3  -4   1       49.48       46.79      3.64 o 
  -2  -4   1      195.09      198.44      7.03 o 
  -1  -4   1     1007.73     1066.64     69.51 o 
   0  -4   1     1877.51     2155.41    116.63 o 
   1  -4   1      568.82      510.79     17.29 o 
   2  -4   1      991.74     1038.01     27.91 o 
   3  -4   1      563.81      579.67     19.79 o 
   4  -4   1      122.29      125.62      9.67 o 
   5  -4   1       50.89       56.52      5.89 o 
  -6  -3   1       42.86       41.32      8.52 o 
  -5  -3   1       95.44       94.31      7.11 o 
  -4  -3   1      325.57      343.35     12.76 o 
  -3  -3   1      719.84      770.93     22.22 o 
  -2  -3   1      849.33      855.64     20.29 o 
  -1  -3   1     1170.98     1162.02     25.43 o 
   0  -3   1     1474.59     1559.72     20.58 o 
   1  -3   1      111.17      112.53      5.34 o 
   2  -3   1       74.76       79.09      3.10 o 
   3  -3   1      133.40      137.91      8.21 o 
   4  -3   1       88.13       90.76      9.58 o 
   5  -3   1      113.62      117.37      9.96 o 
  -6  -2   1        8.95       12.26      5.28 o 
  -5  -2   1       58.95       68.63      7.26 o 
  -4  -2   1       23.14       26.04      2.54 o 
  -3  -2   1       13.86       17.73      3.31 o 
  -2  -2   1      126.94      120.10      3.72 o 
  -1  -2   1     1531.85     1577.11     28.51 o 
   0  -2   1     1338.26     1440.30     24.00 o 
   1  -2   1     2222.18     2346.28     43.57 o 
   2  -2   1     3154.02     3305.48     97.87 o 
   3  -2   1      704.50      711.02     25.20 o 
   4  -2   1      381.88      396.23     17.49 o 
   5  -2   1       90.91       91.31      6.58 o 
   6  -2   1        1.45        1.82      2.85 o 
  -6  -1   1        6.39        6.10      4.81 o 
  -5  -1   1      186.79      196.12     12.98 o 
  -4  -1   1      346.84      342.84     10.78 o 
  -3  -1   1     1839.24     1965.94     66.61 o 
  -2  -1   1     2214.53     2340.22     54.18 o 
   0  -1   1      481.01      520.83      3.75 o 
   1  -1   1       64.92       67.38      2.31 o 
   2  -1   1      169.58      160.70      4.79 o 
   3  -1   1       50.52       49.25      3.25 o 
   4  -1   1      249.68      252.93      9.40 o 
   5  -1   1       24.75       30.63      3.56 o 
   6  -1   1       85.84       88.13     15.28 o 
  -6   0   1       11.94       15.16      7.07 o 
  -5   0   1       57.66       60.64      6.45 o 
  -4   0   1        2.68        3.18      1.74 o 
  -3   0   1       13.24       15.34      1.40 o 
  -2   0   1      237.03      254.08      4.80 o 
  -1   0   1      175.00      193.95      6.18 o 
   1   0   1     9671.46     9589.41    201.76 o 
   2   0   1     3369.04     3394.99     66.84 o 
   3   0   1      627.34      615.64     14.65 o 
   4   0   1      534.00      549.38     17.41 o 
   5   0   1       32.38       30.88      5.32 o 
   6   0   1       15.95       23.60      8.21 o 
  -6   1   1       11.97       21.78      6.38 o 
  -5   1   1      178.93      173.76      8.33 o 
  -4   1   1      341.48      340.03     11.73 o 
  -3   1   1     1874.69     1931.71     47.19 o 
  -2   1   1     2277.46     2409.60     47.34 o 
  -1   1   1      712.71      787.74     23.68 o 
   0   1   1      561.79      556.54     15.60 o 
   1   1   1       55.55       61.83      1.18 o 
   2   1   1      164.96      162.98      2.89 o 
   3   1   1       40.89       39.00      1.72 o 
   4   1   1      271.78      279.51      9.20 o 
   5   1   1       25.61       29.08      3.18 o 
   6   1   1       77.84       74.68     13.91 o 
  -6   2   1        9.04       19.27      6.61 o 
  -5   2   1       65.45       66.14      6.16 o 
  -4   2   1       25.71       24.19      2.41 o 
  -3   2   1       14.33       17.87      2.35 o 
  -2   2   1      129.77      118.92      4.73 o 
  -1   2   1     1373.86     1442.05     25.57 o 
   0   2   1     1488.09     1523.25     27.04 o 
   1   2   1     2295.80     2370.15     36.50 o 
   2   2   1     3191.37     3340.09     61.31 o 
   3   2   1      707.99      741.63     16.32 o 
   4   2   1      327.89      334.50     10.53 o 
   5   2   1      118.24      121.83      8.10 o 
   6   2   1        2.92       -0.11      2.51 o 
  -6   3   1       51.86       68.18     12.66 o 
  -5   3   1       80.78       83.31      8.32 o 
  -4   3   1      358.68      352.41     14.30 o 
  -3   3   1      720.10      718.80     20.14 o 
  -2   3   1      798.57      801.17     22.17 o 
  -1   3   1     1066.95     1059.67     19.34 o 
   0   3   1     1445.72     1496.05     27.09 o 
   1   3   1      133.43      131.46      5.91 o 
   2   3   1       68.24       70.26      4.25 o 
   3   3   1      160.37      156.09      4.47 o 
   4   3   1       91.09       86.61      4.67 o 
   5   3   1      108.05      105.88      8.97 o 
  -5   4   1        9.57       12.84      3.49 o 
  -4   4   1      157.83      148.73      8.18 o 
  -3   4   1       52.15       49.60      4.22 o 
  -2   4   1      225.55      218.74      7.64 o 
  -1   4   1      955.18      965.16     18.28 o 
   0   4   1     1923.50     1894.67     39.09 o 
   1   4   1      507.11      485.40     20.20 o 
   2   4   1     1053.49     1058.46     27.69 o 
   3   4   1      559.35      534.89     21.83 o 
   4   4   1      118.50      115.47      5.33 o 
   5   4   1       63.12       64.30     10.15 o 
  -5   5   1       31.71       29.41      9.12 o 
  -4   5   1      253.81      246.60     16.24 o 
  -3   5   1      128.86      128.98      9.01 o 
  -2   5   1      483.33      473.65     21.55 o 
  -1   5   1     1057.30     1098.02     39.74 o 
   0   5   1      333.94      320.81      7.63 o 
   1   5   1      119.26      118.44      4.55 o 
   2   5   1       63.67       59.79      3.60 o 
   3   5   1      180.23      180.12      9.54 o 
   4   5   1       55.02       63.64      6.64 o 
   5   5   1       73.54       84.33     10.98 o 
  -5   6   1       21.91       21.66      8.09 o 
  -4   6   1       30.84       33.68      5.53 o 
  -3   6   1       18.98       19.03      4.03 o 
  -2   6   1      160.15      128.94     22.35 o 
  -1   6   1      283.87      284.26      8.55 o 
   0   6   1      815.18      810.00     34.20 o 
   1   6   1      507.07      510.82     24.41 o 
   2   6   1      201.75      206.10      8.59 o 
   3   6   1      229.37      225.91     12.33 o 
   4   6   1       56.54       46.03      6.52 o 
   5   6   1       18.51       16.08      6.08 o 
  -4   7   1       39.79       36.65      5.13 o 
  -3   7   1      135.16      129.60      9.03 o 
  -2   7   1      239.41      236.38     10.70 o 
  -1   7   1      226.19      232.86     14.71 o 
   0   7   1      167.54      167.04     11.77 o 
   1   7   1       32.50       33.65      7.35 o 
   2   7   1       47.25       42.45      4.00 o 
   3   7   1        5.88        7.95      2.40 o 
   4   7   1      106.42      103.63     10.93 o 
  -3   8   1       16.29        7.10      3.96 o 
  -2   8   1       12.67       17.51      4.55 o 
  -1   8   1      119.11      115.94     10.48 o 
   0   8   1      224.22      230.40     17.03 o 
   1   8   1      180.99      180.73     13.29 o 
   2   8   1      114.55      113.27     11.46 o 
   3   8   1       48.46       52.38      7.70 o 
  -2   9   1       86.11       81.92      9.95 o 
  -1   9   1       64.40       70.55      9.94 o 
   0   9   1       31.18       41.99      8.21 o 
   1   9   1        5.85        7.52      4.10 o 
   2   9   1        0.81       -2.72      2.82 o 
  -2  -9   2       86.71       93.67     12.35 o 
  -1  -9   2       90.66       77.95     11.43 o 
   0  -9   2       74.78       90.01     10.37 o 
   1  -9   2       67.95       75.04     11.63 o 
   2  -9   2        7.11        2.01      4.05 o 
  -3  -8   2        4.88        7.48      4.14 o 
  -2  -8   2        3.96        5.23      3.02 o 
  -1  -8   2        2.08       -1.17      2.41 o 
   0  -8   2       33.36       29.38      5.65 o 
   1  -8   2      208.71      198.80     16.71 o 
   2  -8   2      138.05      169.11     27.99 o 
   3  -8   2      111.84      117.49     14.28 o 
  -4  -7   2       39.03       31.24      6.50 o 
  -3  -7   2      110.86      102.71      6.57 o 
  -2  -7   2      260.09      242.33     13.40 o 
  -1  -7   2      242.61      234.51     18.13 o 
   0  -7   2      252.13      272.79     16.21 o 
   1  -7   2      252.87      287.78     41.33 o 
   2  -7   2       40.80       25.61      5.44 o 
   3  -7   2       72.40       48.93      9.99 o 
   4  -7   2        1.96        2.76      3.42 o 
  -5  -6   2       59.85       68.63     12.09 o 
  -4  -6   2       59.71       72.42      5.86 o 
  -3  -6   2      141.14      163.37     16.61 o 
  -2  -6   2       21.06       24.85      2.66 o 
  -1  -6   2       36.84       32.01      2.65 o 
   0  -6   2       36.03       33.56      4.31 o 
   1  -6   2      678.13      619.90     63.73 o 
   2  -6   2      776.88      756.13     36.68 o 
   3  -6   2      150.35      154.03     14.64 o 
   4  -6   2      168.92      164.01     13.40 o 
  -5  -5   2       14.58       11.74      7.18 o 
  -4  -5   2      131.42      139.90      8.11 o 
  -3  -5   2      348.27      353.16     14.32 o 
  -2  -5   2      492.51      480.31     25.64 o 
  -1  -5   2      270.42      269.44      7.87 o 
   0  -5   2     1251.16     1387.26     94.40 o 
   1  -5   2      279.62      319.39     28.73 o 
   2  -5   2      212.37      219.08     13.10 o 
   3  -5   2       51.82       57.18      5.56 o 
   4  -5   2       15.49       16.63      4.47 o 
   5  -5   2        6.25        6.59      3.99 o 
  -5  -4   2       59.43       52.33     10.83 o 
  -4  -4   2      147.11      152.08      6.63 o 
  -3  -4   2      455.65      483.28     16.40 o 
  -2  -4   2       16.84       18.26      1.81 o 
  -1  -4   2       21.84       22.31      3.03 o 
   0  -4   2      617.75      616.62      9.80 o 
   1  -4   2      890.70      950.24     35.47 o 
   2  -4   2      663.15      617.82     19.72 o 
   3  -4   2      503.01      533.49     17.08 o 
   4  -4   2      327.08      341.56     14.33 o 
   5  -4   2       61.17       60.97      5.20 o 
  -5  -3   2       46.10       41.82      6.98 o 
  -4  -3   2      167.72      164.43      6.86 o 
  -3  -3   2      562.09      562.01     15.44 o 
  -2  -3   2     1116.99     1192.63     29.04 o 
  -1  -3   2     1362.90     1380.51     29.86 o 
   0  -3   2     2110.07     2137.25     36.71 o 
   1  -3   2     1241.71     1241.73     22.09 o 
   2  -3   2      401.81      384.85     10.76 o 
   3  -3   2        6.73        9.31      1.71 o 
   4  -3   2       17.59       18.49      3.11 o 
   5  -3   2       49.03       54.98      9.35 o 
  -6  -2   2       44.57       55.12      7.84 o 
  -5  -2   2      101.25      110.42      9.55 o 
  -4  -2   2       88.60       87.19      3.34 o 
  -3  -2   2      244.14      252.80      6.61 o 
  -2  -2   2       33.97       35.09      1.63 o 
  -1  -2   2      166.86      176.58      3.51 o 
   0  -2   2      768.58      752.77     12.86 o 
   1  -2   2      983.34      975.13     19.73 o 
   3  -2   2     1455.14     1374.84    118.29 o 
   4  -2   2      345.60      313.81     30.73 o 
   5  -2   2      200.31      199.15      9.64 o 
   6  -2   2       57.82       72.85     12.66 o 
  -6  -1   2       25.72       24.12      6.78 o 
  -5  -1   2        4.38        2.38      4.33 o 
  -4  -1   2      182.96      173.89      6.21 o 
  -3  -1   2      919.83      911.15     20.54 o 
  -2  -1   2     1275.79     1344.97     21.89 o 
  -1  -1   2    14863.16    15433.31    605.05 o 
   1  -1   2     2557.46     2509.95     35.33 o 
   2  -1   2      620.75      590.42     15.09 o 
   3  -1   2        9.69       11.64      2.48 o 
   4  -1   2        4.59        6.72      1.50 o 
   5  -1   2      119.02      115.81      6.97 o 
   6  -1   2        8.68       -2.74      5.24 o 
  -6   0   2       45.95       43.78      8.32 o 
  -5   0   2      201.80      216.15     16.59 o 
  -4   0   2       24.10       22.33      1.82 o 
  -3   0   2      138.37      134.74      3.67 o 
  -2   0   2        9.59        9.67      0.75 o 
  -1   0   2      651.77      813.72     47.14 o 
   0   0   2      152.02      136.34      2.18 o 
   1   0   2     1351.23     1310.60     28.58 o 
   2   0   2      692.72      664.17     11.68 o 
   3   0   2     1404.51     1375.29     32.13 o 
   4   0   2      366.54      344.54     11.42 o 
   5   0   2      221.36      165.96     79.98 o 
   6   0   2       35.07       32.49      9.58 o 
  -6   1   2       26.99       14.48      4.45 o 
  -5   1   2        5.60        3.79      2.58 o 
  -4   1   2      187.53      182.72      6.67 o 
  -3   1   2      856.65      865.28     20.79 o 
  -2   1   2     1577.78     1519.65     34.04 o 
  -1   1   2    14830.92    15176.38    355.85 o 
   0   1   2      259.63      276.47      6.07 o 
   1   1   2     2491.67     2523.61     27.08 o 
   2   1   2      617.98      620.14     11.26 o 
   3   1   2       19.77       23.87      1.71 o 
   4   1   2        3.23        5.87      1.49 o 
   5   1   2      130.02      118.34     13.45 o 
   6   1   2        6.39       15.73      5.59 o 
  -6   2   2       37.13       36.37     12.77 o 
  -5   2   2       99.24      106.79      8.62 o 
  -4   2   2       74.29       78.02      7.30 o 
  -3   2   2      238.30      245.68      8.28 o 
  -2   2   2       47.85       49.65      2.02 o 
  -1   2   2      140.94      144.49      3.55 o 
   0   2   2      691.03      694.42     12.00 o 
   1   2   2      974.57      958.30     14.07 o 
   2   2   2      382.35      354.37      6.34 o 
   3   2   2     1408.95     1427.38     33.25 o 
   4   2   2      382.21      371.67     11.29 o 
   5   2   2      154.82      137.40     11.86 o 
   6   2   2       71.13       56.78     13.91 o 
  -5   3   2       48.55       43.92      5.74 o 
  -4   3   2      173.81      174.44     10.56 o 
  -3   3   2      563.97      545.91     16.56 o 
  -2   3   2     1267.86     1293.50     34.11 o 
  -1   3   2     1408.24     1383.12     29.68 o 
   0   3   2     2039.05     2087.33     47.18 o 
   1   3   2     1101.28     1105.21     22.55 o 
   2   3   2      442.93      430.67      8.81 o 
   3   3   2        9.22        9.26      1.28 o 
   4   3   2       22.86       21.25      2.76 o 
   5   3   2       56.93       60.11      5.19 o 
  -5   4   2       58.12       53.05      6.81 o 
  -4   4   2       98.75       93.83      6.45 o 
  -3   4   2      488.82      500.70     25.15 o 
  -2   4   2       21.19       15.43      2.46 o 
  -1   4   2       32.21       31.32      1.63 o 
   0   4   2      564.01      600.92     14.40 o 
   1   4   2      934.41      946.55     22.14 o 
   2   4   2      587.49      595.80     16.03 o 
   3   4   2      515.54      544.34     17.10 o 
   4   4   2      331.32      330.09     13.24 o 
   5   4   2       48.23       51.58      7.96 o 
  -5   5   2       16.57       10.18      4.35 o 
  -4   5   2      132.30      125.93      6.59 o 
  -3   5   2      402.19      373.37     18.55 o 
  -2   5   2      427.70      408.87     12.38 o 
  -1   5   2      351.42      321.04      7.48 o 
   0   5   2     1200.41     1242.35     32.25 o 
   1   5   2      283.54      274.25      8.85 o 
   2   5   2      233.40      241.21      8.91 o 
   3   5   2       50.77       49.36      3.87 o 
   4   5   2       18.35       26.46      4.51 o 
   5   5   2        8.97        9.27      4.50 o 
  -5   6   2       56.20       59.74     17.22 o 
  -4   6   2       46.56       54.49      7.60 o 
  -3   6   2      156.66      153.93     11.15 o 
  -2   6   2       15.32       16.17      3.65 o 
  -1   6   2       40.73       42.71      5.19 o 
   0   6   2       35.41       29.70      3.78 o 
   1   6   2      716.78      692.30     20.44 o 
   2   6   2      663.32      669.01     24.30 o 
   3   6   2      213.02      212.99      9.36 o 
   4   6   2      148.97      137.36     11.69 o 
  -4   7   2       41.37       44.12      6.27 o 
  -3   7   2      112.22      105.27      9.46 o 
  -2   7   2      221.12      211.85     15.48 o 
  -1   7   2      306.38      284.19     16.28 o 
   0   7   2      190.90      209.35     15.44 o 
   1   7   2      306.56      300.32     18.32 o 
   2   7   2       32.31       29.70      3.00 o 
   3   7   2       74.82       71.25      5.79 o 
   4   7   2        4.19        3.54      2.94 o 
  -3   8   2        6.82       15.34      7.52 o 
  -2   8   2        2.59       -0.21      2.74 o 
  -1   8   2        0.64        2.26      4.05 o 
   0   8   2       26.82       26.94      6.73 o 
   1   8   2      219.80      209.88     28.27 o 
   2   8   2      130.46      140.96     12.03 o 
   3   8   2      115.62      123.24     21.21 o 
  -2   9   2       72.71       83.18     10.64 o 
  -1   9   2      114.25      127.83     12.00 o 
   0   9   2       61.98       72.70     10.61 o 
   1   9   2       69.15       79.10     10.77 o 
   2   9   2        7.93        1.84      5.99 o 
  -2  -9   3       74.72       70.69     12.14 o 
  -1  -9   3       67.99       52.83     10.88 o 
   0  -9   3      107.49      121.94     16.13 o 
   1  -9   3       64.25       54.36     16.87 o 
   2  -9   3       55.81       55.81     10.58 o 
  -3  -8   3       61.94       72.74     10.00 o 
  -2  -8   3       38.80       34.61      7.98 o 
  -1  -8   3       34.11       35.73      6.36 o 
   0  -8   3       15.33       16.97      4.50 o 
   1  -8   3        0.70        1.54      3.14 o 
   2  -8   3       45.19       47.93      7.87 o 
   3  -8   3       91.89       94.72     11.93 o 
  -4  -7   3        3.72        6.16      3.14 o 
  -3  -7   3       54.15       48.37      4.61 o 
  -2  -7   3      135.44      125.99     10.66 o 
  -1  -7   3      495.59      446.36     25.87 o 
   0  -7   3      264.63      257.10     16.72 o 
   1  -7   3      118.90      119.47     10.91 o 
   2  -7   3      187.79      186.82     15.03 o 
   3  -7   3       21.62       13.46      6.27 o 
   4  -7   3       26.92       32.50      6.64 o 
  -4  -6   3       78.97       91.70      8.24 o 
  -3  -6   3      140.16      152.42      8.29 o 
  -2  -6   3      205.02      208.14     10.36 o 
  -1  -6   3      101.52       97.24      5.13 o 
   0  -6   3        4.42        7.14      2.98 o 
   1  -6   3       73.91       61.88     11.52 o 
   2  -6   3      176.68      193.47     21.83 o 
   3  -6   3      263.24      264.89     18.18 o 
   4  -6   3       90.15      108.26     10.96 o 
  -5  -5   3       27.75       46.29     11.63 o 
  -4  -5   3       13.73       11.49      3.77 o 
  -3  -5   3      185.75      190.53      9.02 o 
  -2  -5   3      366.79      349.61     21.54 o 
  -1  -5   3     1035.12     1053.93     26.97 o 
   0  -5   3      398.10      349.78     10.29 o 
   1  -5   3      883.28      870.35     56.55 o 
   2  -5   3      393.04      389.29     23.37 o 
   3  -5   3       97.56       94.75      8.59 o 
   4  -5   3       35.42       40.54     13.57 o 
   5  -5   3       13.52        3.57      3.71 o 
  -5  -4   3      122.64      110.47     12.98 o 
  -4  -4   3       54.69       59.79      4.82 o 
  -3  -4   3      492.57      526.18     42.84 o 
  -2  -4   3      397.74      407.24     12.28 o 
  -1  -4   3      273.77      286.59     11.29 o 
   0  -4   3       19.08       20.65      2.01 o 
   1  -4   3      100.48      102.52      6.17 o 
   2  -4   3      122.55      126.06      5.23 o 
   3  -4   3      270.94      273.19     16.59 o 
   4  -4   3      288.54      298.62     15.00 o 
   5  -4   3       89.06       98.73     15.62 o 
  -5  -3   3       35.22       33.14      6.04 o 
  -4  -3   3       92.85       97.81      6.01 o 
  -3  -3   3      153.22      155.57      5.37 o 
  -2  -3   3      780.41      805.72     18.55 o 
  -1  -3   3     1947.09     2168.63     57.17 o 
   0  -3   3      886.13      873.62     17.62 o 
   1  -3   3     2827.51     2808.30     77.21 o 
   2  -3   3      992.63     1016.25     28.63 o 
   3  -3   3      332.07      334.71     13.23 o 
   4  -3   3       75.46       82.75      7.28 o 
   5  -3   3       11.70       21.58      4.54 o 
  -6  -2   3       42.59       36.75      6.67 o 
  -5  -2   3      110.75      105.77     11.24 o 
  -4  -2   3      289.78      283.95     10.58 o 
  -3  -2   3      623.37      633.01     13.32 o 
  -2  -2   3      672.08      621.70     23.03 o 
  -1  -2   3      577.94      599.39     11.25 o 
   0  -2   3       10.49       12.18      2.22 o 
   1  -2   3      916.84      990.42     38.54 o 
   2  -2   3      105.38      102.48      4.64 o 
   3  -2   3      358.53      343.99     16.30 o 
   4  -2   3      249.85      250.52     13.10 o 
   5  -2   3      135.59      136.22     11.28 o 
  -6  -1   3        7.22       10.37      4.11 o 
  -5  -1   3        9.30        9.20      3.83 o 
  -4  -1   3       17.61       22.19      3.46 o 
  -3  -1   3      134.49      118.72      5.32 o 
  -2  -1   3      943.40      986.29     28.18 o 
  -1  -1   3     1926.07     2119.39     88.87 o 
   0  -1   3     6038.89     5842.02    136.26 o 
   1  -1   3     3326.44     3286.69     80.33 o 
   2  -1   3      886.23      893.49     25.50 o 
   3  -1   3      896.67      920.30     30.75 o 
   4  -1   3      174.35      182.02     10.71 o 
   5  -1   3        3.22        0.34      2.68 o 
   6  -1   3       10.06       19.38      8.66 o 
  -6   0   3       51.43       57.54      8.78 o 
  -5   0   3      106.63      106.21      9.25 o 
  -4   0   3      741.58      724.12     32.17 o 
  -3   0   3      332.87      306.97     14.36 o 
  -2   0   3      173.00      168.41      8.61 o 
  -1   0   3      497.22      446.21     12.70 o 
   0   0   3       77.75       81.60      1.56 o 
   1   0   3      500.58      486.40      6.09 o 
   2   0   3      368.99      349.61     10.65 o 
   3   0   3      693.64      697.40     16.09 o 
   4   0   3       62.24       59.37      3.16 o 
   5   0   3      250.63      267.23     19.38 o 
   6   0   3       36.68       42.41     11.52 o 
  -6   1   3        7.00        2.88      3.51 o 
  -5   1   3       10.20       10.81      3.88 o 
  -4   1   3       17.36       17.95      3.34 o 
  -3   1   3      134.88      129.72      6.48 o 
  -2   1   3      780.49      811.73     43.67 o 
  -1   1   3     2446.31     2453.86     72.24 o 
   0   1   3     5954.47     5781.84     90.48 o 
   1   1   3     3283.81     3223.08     60.68 o 
   2   1   3      909.78      891.77     18.62 o 
   3   1   3      836.96      859.88     22.90 o 
   4   1   3      203.10      200.57     10.31 o 
   5   1   3        2.88       10.97      3.08 o 
   6   1   3       11.78        9.01      7.52 o 
  -6   2   3       43.66       34.98      6.69 o 
  -5   2   3      121.62      108.38      9.93 o 
  -4   2   3      289.67      295.45     19.27 o 
  -3   2   3      599.71      608.32     18.63 o 
  -2   2   3      488.88      490.32     13.98 o 
  -1   2   3      629.00      653.96     21.69 o 
   0   2   3       13.76       15.25      0.96 o 
   1   2   3      901.35      956.11     14.38 o 
   2   2   3      127.93      116.74      2.25 o 
   3   2   3      367.88      323.37     15.03 o 
   4   2   3      242.98      257.20     10.80 o 
   5   2   3      136.02      139.16     12.46 o 
  -5   3   3       32.04       25.61      4.76 o 
  -4   3   3       94.13       85.67      7.70 o 
  -3   3   3      157.04      155.36      7.86 o 
  -2   3   3      668.59      662.07     19.76 o 
  -1   3   3     2243.60     2271.12     53.64 o 
   0   3   3      873.31      838.20     18.38 o 
   1   3   3     2947.75     2942.48     57.30 o 
   2   3   3      925.34      924.76     18.36 o 
   3   3   3      304.10      298.46      7.47 o 
   4   3   3      106.43      100.99      5.75 o 
   5   3   3       10.71        9.68      4.33 o 
  -5   4   3      141.38      138.76     10.66 o 
  -4   4   3       49.50       54.61      4.52 o 
  -3   4   3      423.49      422.86     16.56 o 
  -2   4   3      391.24      404.45     14.34 o 
  -1   4   3      279.07      284.06      8.26 o 
   0   4   3       17.05       18.42      1.51 o 
   1   4   3      104.20      101.94      3.80 o 
   2   4   3      121.53      124.24      4.51 o 
   3   4   3      269.13      265.76      8.16 o 
   4   4   3      269.48      262.18     13.77 o 
   5   4   3       98.93      123.86     12.54 o 
  -5   5   3       27.00       37.39      9.52 o 
  -4   5   3       14.75       16.41      2.93 o 
  -3   5   3      185.73      165.80      8.09 o 
  -2   5   3      386.76      383.92     12.17 o 
  -1   5   3     1002.82      983.78     27.48 o 
   0   5   3      391.74      387.51     11.31 o 
   1   5   3      973.19      945.78     27.39 o 
   2   5   3      353.45      343.31     11.90 o 
   3   5   3      104.01      104.72      4.89 o 
   4   5   3       42.94       40.79      5.80 o 
   5   5   3       11.21        5.13      4.90 o 
  -4   6   3       79.79       86.36      9.50 o 
  -3   6   3      131.01      131.70     18.81 o 
  -2   6   3      211.80      208.18     12.93 o 
  -1   6   3      105.25       96.19      7.32 o 
   0   6   3        4.76       10.24      1.91 o 
   1   6   3       91.76       94.33      5.13 o 
   2   6   3      157.91      167.41      8.03 o 
   3   6   3      255.41      257.23     11.43 o 
   4   6   3       90.03       93.90      9.52 o 
  -4   7   3        6.45        5.00      4.62 o 
  -3   7   3       50.74       41.17      7.15 o 
  -2   7   3      139.88      140.12     10.48 o 
  -1   7   3      480.97      461.74     24.75 o 
   0   7   3      250.46      259.29     15.45 o 
   1   7   3      121.66      135.65     10.96 o 
   2   7   3      199.16      190.08      9.19 o 
   3   7   3       17.06       19.85      4.38 o 
   4   7   3       29.10       19.97      5.24 o 
  -3   8   3       73.30       91.41      9.59 o 
  -2   8   3       34.25       44.65      6.52 o 
  -1   8   3       39.33       40.42      6.10 o 
   0   8   3       12.97       11.94      3.89 o 
   1   8   3        1.49        0.40      2.16 o 
   2   8   3       41.85       33.12      6.14 o 
   3   8   3      100.74       97.14     19.61 o 
  -2   9   3       75.85       73.38      9.43 o 
  -1   9   3       64.60       68.06      8.62 o 
   0   9   3      107.40      104.07     12.65 o 
   1   9   3       57.55       52.50      8.78 o 
   2   9   3       50.50       64.07     16.08 o 
  -2  -9   4        5.37        9.29      4.45 o 
  -1  -9   4       39.59       39.63      7.75 o 
   0  -9   4       83.67       95.39     12.33 o 
   1  -9   4       62.85       55.80      9.31 o 
   2  -9   4       85.77      102.18     29.19 o 
  -3  -8   4       89.09      106.37     14.37 o 
  -2  -8   4       89.96       90.17     10.84 o 
  -1  -8   4       53.01       53.64      7.25 o 
   0  -8   4       92.61       95.52     12.49 o 
   1  -8   4       14.13       16.72      9.86 o 
   2  -8   4       11.45       16.45      4.92 o 
   3  -8   4        0.17       -1.90      3.59 o 
  -3  -7   4        3.26        2.79      1.66 o 
  -2  -7   4       22.09       19.75      4.38 o 
  -1  -7   4       56.56       42.84      6.13 o 
   0  -7   4      594.54      630.01     36.62 o 
   1  -7   4      348.16      334.34     20.09 o 
   2  -7   4      156.27      158.63     14.91 o 
   3  -7   4      149.22      132.60     13.10 o 
   4  -7   4       27.33       28.59      7.22 o 
  -4  -6   4       87.05       86.60      7.92 o 
  -3  -6   4      212.72      206.51     16.33 o 
  -2  -6   4      158.67      159.12      8.56 o 
  -1  -6   4      424.35      425.62     12.82 o 
   0  -6   4      124.05      114.62      9.82 o 
   1  -6   4       19.91       22.90      4.31 o 
   2  -6   4      131.68      120.29     10.40 o 
   3  -6   4       14.05       21.57      4.41 o 
   4  -6   4       33.92       28.47      6.77 o 
  -5  -5   4        7.33        6.65      4.73 o 
  -4  -5   4       67.47       65.91      9.92 o 
  -3  -5   4       10.37       15.48      1.94 o 
  -2  -5   4       72.83       71.27      4.39 o 
  -1  -5   4      267.73      270.62     11.52 o 
   0  -5   4      703.69      691.81     16.30 o 
   1  -5   4      933.36      943.22     42.07 o 
   2  -5   4      399.31      418.48     23.42 o 
   3  -5   4      455.63      453.20     26.07 o 
   4  -5   4       54.20       54.92      7.60 o 
   5  -5   4       27.93       40.02      8.34 o 
  -5  -4   4       57.23       54.29      7.13 o 
  -4  -4   4      210.33      209.36     11.77 o 
  -3  -4   4      201.59      205.24      7.50 o 
  -2  -4   4      549.14      569.71     17.87 o 
  -1  -4   4     1000.24     1077.35     27.62 o 
   0  -4   4      272.43      294.13     10.38 o 
   1  -4   4      142.60      133.09      4.27 o 
   2  -4   4       10.65       15.60      1.81 o 
   3  -4   4        8.64       12.82      3.88 o 
   4  -4   4       48.57       61.35      6.21 o 
   5  -4   4       96.31       85.74     14.14 o 
  -5  -3   4       50.72       48.99     17.04 o 
  -4  -3   4      121.11      112.36      9.72 o 
  -3  -3   4       71.05       66.89      2.81 o 
  -2  -3   4       82.40       74.26      4.12 o 
  -1  -3   4      917.70      911.26     20.66 o 
   0  -3   4      809.53      812.16     18.49 o 
   1  -3   4      890.95      862.80     26.49 o 
   2  -3   4     1317.87     1302.28     41.07 o 
   3  -3   4      717.65      719.28     28.29 o 
   4  -3   4      202.39      206.71     11.72 o 
   5  -3   4       68.33       72.65      7.95 o 
  -6  -2   4        8.65        2.87      4.01 o 
  -5  -2   4       80.64       84.76      9.08 o 
  -4  -2   4      267.13      263.52     15.71 o 
  -3  -2   4      527.08      545.49     15.02 o 
  -2  -2   4     2149.75     2189.85     43.23 o 
  -1  -2   4      739.11      724.26     48.85 o 
   0  -2   4     1134.44     1106.38     27.53 o 
   1  -2   4      466.12      470.63     13.55 o 
   2  -2   4      197.87      211.33      7.89 o 
   3  -2   4       54.65       53.34      5.53 o 
   4  -2   4      152.55      151.45      9.51 o 
   5  -2   4       78.42       96.75     10.23 o 
  -6  -1   4       31.34       44.04     13.23 o 
  -5  -1   4       17.11       21.62      4.05 o 
  -4  -1   4       45.48       42.88      7.87 o 
  -3  -1   4        2.43       -0.71      3.08 o 
  -2  -1   4      354.07      364.84     22.01 o 
  -1  -1   4      413.11      416.30      7.69 o 
   0  -1   4     1582.31     1532.06     28.07 o 
   1  -1   4      869.41      796.79     21.67 o 
   2  -1   4     2391.55     2344.89     72.48 o 
   3  -1   4      411.24      399.35     17.00 o 
   4  -1   4      541.15      541.42     16.60 o 
   5  -1   4      145.76      149.74     13.24 o 
  -6   0   4        2.85        0.83      2.71 o 
  -5   0   4       58.47       68.05      7.53 o 
  -4   0   4      380.81      356.31     18.65 o 
  -3   0   4      763.81      712.45     28.62 o 
  -2   0   4     2665.53     2490.01     80.19 o 
  -1   0   4      194.29      185.08      2.78 o 
   0   0   4     2179.86     2154.94     40.97 o 
   1   0   4      477.33      475.54     13.23 o 
   2   0   4       19.48       16.37      1.85 o 
   3   0   4      215.46      201.99      4.79 o 
   4   0   4      303.91      295.68     15.29 o 
   5   0   4       13.00       31.17      5.07 o 
  -6   1   4       30.82       35.24      6.90 o 
  -5   1   4        9.12        7.87      3.70 o 
  -4   1   4       50.79       53.47      5.24 o 
  -3   1   4        3.05        4.77      1.72 o 
  -2   1   4      324.11      331.20     12.26 o 
   0   1   4     1737.64     1626.82     37.22 o 
   1   1   4      879.20      831.95     22.87 o 
   2   1   4     2305.20     2325.45     51.94 o 
   3   1   4      492.22      471.93     13.00 o 
   4   1   4      475.54      466.90     23.42 o 
   5   1   4      169.83      178.49     12.73 o 
  -6   2   4        7.55        6.68      4.73 o 
  -5   2   4       86.54       83.81      8.22 o 
  -4   2   4      271.67      266.13     18.75 o 
  -3   2   4      663.21      702.81     25.96 o 
  -2   2   4     2107.71     2075.09     59.06 o 
  -1   2   4      556.69      588.34     25.03 o 
   0   2   4     1083.36     1080.61     19.32 o 
   1   2   4      493.56      491.37      7.33 o 
   2   2   4      194.80      212.66      6.74 o 
   3   2   4       72.69       78.51      5.11 o 
   4   2   4      151.42      146.57      7.38 o 
   5   2   4       78.48       89.42      9.37 o 
  -5   3   4       34.56       30.57      5.99 o 
  -4   3   4      124.02      129.86      9.79 o 
  -3   3   4       79.63       73.57      4.58 o 
  -2   3   4       74.20       69.50      3.66 o 
  -1   3   4      794.75      846.69     24.92 o 
   0   3   4      828.46      838.43     19.29 o 
   1   3   4      959.70      929.85     17.82 o 
   2   3   4     1296.35     1282.79     24.39 o 
   3   3   4      766.12      776.18     25.41 o 
   4   3   4      148.56      139.50      8.50 o 
   5   3   4       87.11       86.81      9.30 o 
  -5   4   4       51.47       34.47      6.13 o 
  -4   4   4      253.20      247.13     11.47 o 
  -3   4   4      213.41      179.87     18.61 o 
  -2   4   4      556.23      573.40     19.10 o 
  -1   4   4      962.25      981.63     29.54 o 
   0   4   4      239.07      238.14      7.84 o 
   1   4   4      143.68      140.23      4.36 o 
   2   4   4        8.49       10.95      1.33 o 
   3   4   4       17.49       19.07      3.93 o 
   4   4   4       56.05       48.13      5.33 o 
   5   4   4       86.21       83.32      9.95 o 
  -5   5   4        4.55        3.31      4.67 o 
  -4   5   4       71.51       69.79      5.84 o 
  -3   5   4        8.48       10.68      2.34 o 
  -2   5   4       86.04       82.66      7.76 o 
  -1   5   4      237.77      236.87      9.07 o 
   0   5   4      690.06      694.38     20.92 o 
   1   5   4      881.29      888.88     26.57 o 
   2   5   4      488.94      485.05     15.08 o 
   3   5   4      424.23      398.71     21.80 o 
   4   5   4       54.36       54.16     14.76 o 
   5   5   4       24.42       21.89     11.86 o 
  -4   6   4       91.54      104.22     11.84 o 
  -3   6   4      179.85      169.97     15.02 o 
  -2   6   4      220.38      202.19     12.40 o 
  -1   6   4      381.17      390.53     14.27 o 
   0   6   4      152.19      144.43      6.93 o 
   1   6   4       22.39       25.86      2.46 o 
   2   6   4      134.83      121.81      6.00 o 
   3   6   4        7.27        5.02      3.13 o 
   4   6   4       39.14       40.50      6.83 o 
  -4   7   4       19.96       18.55      5.86 o 
  -3   7   4        0.71       -1.53      2.93 o 
  -2   7   4       22.74       20.75      4.27 o 
  -1   7   4       44.97       46.82      5.99 o 
   0   7   4      630.29      557.65     29.20 o 
   1   7   4      285.42      288.26     13.17 o 
   2   7   4      194.19      207.97     10.42 o 
   3   7   4      134.48      129.23     12.01 o 
   4   7   4       26.67       24.98      5.44 o 
  -3   8   4       81.55       93.86     11.03 o 
  -2   8   4      107.77      116.33     18.75 o 
  -1   8   4       39.18       46.57      7.07 o 
   0   8   4      108.90      113.37      9.89 o 
   1   8   4       14.11       19.76      4.46 o 
   2   8   4       12.92       13.68      8.55 o 
   3   8   4        0.38       -4.79      5.47 o 
  -2   9   4        3.85        3.12      4.36 o 
  -1   9   4       42.80       31.74      6.71 o 
   0   9   4       93.33       84.24     10.94 o 
   1   9   4       63.95       63.72      7.86 o 
   2   9   4       74.81       93.03     17.67 o 
  -1  -9   5        6.91        5.31      3.54 o 
   0  -9   5        5.61       10.94      4.14 o 
   1  -9   5       49.83       66.76     19.44 o 
  -3  -8   5       58.27       41.27      9.01 o 
  -2  -8   5      106.74       97.46      9.97 o 
  -1  -8   5      144.79      171.56     14.46 o 
   0  -8   5       37.54       28.44      6.08 o 
   1  -8   5      124.39      120.92     13.34 o 
   2  -8   5        9.01       15.94      5.52 o 
  -3  -7   5       32.08       34.66      6.84 o 
  -2  -7   5       14.14       19.88      4.15 o 
  -1  -7   5       12.70       12.60      4.19 o 
   0  -7   5        0.65        2.39      3.99 o 
   1  -7   5      253.89      246.52     18.08 o 
   2  -7   5      166.65      159.24     14.36 o 
   3  -7   5      107.50      105.10     13.23 o 
  -4  -6   5       41.03       41.04      8.44 o 
  -3  -6   5      123.06      118.21      6.69 o 
  -2  -6   5      447.75      425.77     15.55 o 
  -1  -6   5      140.56      138.12      6.13 o 
   0  -6   5      481.68      468.81     25.82 o 
   1  -6   5      164.39      169.26     12.30 o 
   2  -6   5       17.30       15.04      4.46 o 
   3  -6   5       48.12       46.10      9.01 o 
   4  -6   5        5.30        7.70      4.16 o 
  -5  -5   5       32.51       36.16      7.15 o 
  -4  -5   5       85.66       92.58     11.40 o 
  -3  -5   5       43.48       45.58      3.38 o 
  -2  -5   5       69.32       74.05      6.92 o 
  -1  -5   5       10.94       11.26      2.11 o 
   0  -5   5       32.31       32.64      3.11 o 
   1  -5   5      300.59      303.34      8.44 o 
   2  -5   5      625.32      608.72     31.12 o 
   3  -5   5      240.23      247.95     18.01 o 
   4  -5   5      186.66      213.89     16.62 o 
  -5  -4   5       20.13       23.89      6.73 o 
  -4  -4   5      125.27      117.29     10.27 o 
  -3  -4   5      159.11      163.26      8.55 o 
  -2  -4   5      696.77      677.05     20.81 o 
  -1  -4   5      412.43      418.58     16.11 o 
   0  -4   5     1571.88     1613.44     44.43 o 
   1  -4   5      433.04      443.79     12.45 o 
   2  -4   5      143.04      151.02      7.89 o 
   3  -4   5       27.53       26.97      3.92 o 
   4  -4   5       37.23       38.36      5.56 o 
   5  -4   5        1.82        5.93      5.36 o 
  -5  -3   5        7.75       14.10      6.27 o 
  -4  -3   5      267.50      261.79     16.61 o 
  -3  -3   5       87.19       93.15      4.36 o 
  -2  -3   5       74.36       71.47      3.04 o 
  -1  -3   5        3.71        5.06      0.95 o 
   0  -3   5      527.87      552.49     14.71 o 
   2  -3   5      709.01      763.81     28.05 o 
   3  -3   5      483.68      477.94     21.28 o 
   4  -3   5      304.57      320.62     17.26 o 
   5  -3   5       92.25      101.49      9.31 o 
  -5  -2   5       34.07       40.61      6.31 o 
  -4  -2   5       93.38       89.02      8.38 o 
  -3  -2   5      420.62      405.56     32.61 o 
  -2  -2   5     1531.26     1695.27     59.29 o 
  -1  -2   5     1711.78     1719.63     35.66 o 
   0  -2   5     1691.58     1627.27     47.56 o 
   1  -2   5      921.75      972.68     30.34 o 
   2  -2   5      595.62      605.24     75.87 o 
   3  -2   5       73.54       79.51      6.84 o 
   4  -2   5       36.51       30.46      5.23 o 
   5  -2   5       12.75       19.44      4.34 o 
  -5  -1   5      103.48      112.74     11.06 o 
  -4  -1   5       80.24       79.00      7.62 o 
  -3  -1   5       99.71       96.72      6.61 o 
  -2  -1   5      188.62      170.47      5.32 o 
  -1  -1   5       97.00      100.34      4.22 o 
   0  -1   5      931.57      970.86     24.95 o 
   1  -1   5      440.27      422.45     13.90 o 
   2  -1   5      837.82      764.77     28.90 o 
   3  -1   5      434.83      429.29     17.38 o 
   4  -1   5      273.45      280.23     16.08 o 
   5  -1   5      140.73      132.37     11.83 o 
  -6   0   5        1.52        4.33      3.54 o 
  -5   0   5       24.29       23.85      4.91 o 
  -4   0   5       35.04       34.94      4.98 o 
  -3   0   5      638.09      606.74     25.83 o 
  -2   0   5      976.38      943.81     32.38 o 
  -1   0   5     2186.93     2080.47     39.10 o 
   0   0   5     1766.21     1760.95     35.90 o 
   1   0   5      929.36      903.90     17.03 o 
   2   0   5     1055.08     1058.45     39.16 o 
   3   0   5      305.57      283.66     13.77 o 
   4   0   5      166.25      149.65     10.11 o 
   5   0   5        9.52       12.41      4.62 o 
  -5   1   5       97.29       97.72      9.97 o 
  -4   1   5       69.00       65.78      7.51 o 
  -3   1   5       79.70       74.23      6.87 o 
  -2   1   5      186.57      181.95      9.69 o 
  -1   1   5       95.11       95.90      4.21 o 
   0   1   5      919.26      928.46     19.98 o 
   1   1   5      503.08      501.70     10.87 o 
   2   1   5      791.46      754.08     17.00 o 
   3   1   5      418.26      384.14     17.40 o 
   4   1   5      300.18      308.58     18.13 o 
   5   1   5      121.80      120.41     10.93 o 
  -5   2   5       32.21       28.93      6.23 o 
  -4   2   5       95.90       97.47      8.14 o 
  -3   2   5      335.22      348.52     17.97 o 
  -2   2   5     1881.46     1891.46     66.29 o 
  -1   2   5     1569.80     1550.63     42.17 o 
   0   2   5     1760.36     1713.74     33.00 o 
   1   2   5      888.99      884.73     21.86 o 
   2   2   5      591.68      580.42     16.07 o 
   3   2   5       94.13       91.80      4.30 o 
   4   2   5       35.50       41.35      5.13 o 
   5   2   5       14.54       21.32      5.39 o 
  -5   3   5        6.74        4.88      3.57 o 
  -4   3   5      237.42      246.56     19.32 o 
  -3   3   5       60.76       58.93      7.96 o 
  -2   3   5       87.45       97.73      4.69 o 
  -1   3   5        7.20        6.45      1.32 o 
   0   3   5      522.00      565.79     16.95 o 
   1   3   5      133.12      123.31      3.34 o 
   2   3   5      726.49      705.81     21.97 o 
   3   3   5      451.07      443.04     16.52 o 
   4   3   5      329.12      310.53     22.02 o 
   5   3   5       84.62       91.28     11.61 o 
  -5   4   5       20.25       20.85      4.97 o 
  -4   4   5      115.34      116.70      9.37 o 
  -3   4   5      155.53      155.00      9.66 o 
  -2   4   5      768.28      804.08     25.92 o 
  -1   4   5      411.43      414.71     13.72 o 
   0   4   5     1678.17     1693.45     47.13 o 
   1   4   5      372.34      381.32     11.65 o 
   2   4   5      132.19      139.26      4.59 o 
   3   4   5       42.15       43.89      3.81 o 
   4   4   5       39.64       39.93      3.97 o 
   5   4   5        1.82        4.68      3.75 o 
  -5   5   5       28.95       24.97      9.23 o 
  -4   5   5       79.32       86.33      7.35 o 
  -3   5   5       41.97       56.32     10.51 o 
  -2   5   5       69.68       74.23      5.42 o 
  -1   5   5       17.24       26.65      3.47 o 
   0   5   5       41.78       49.70      4.35 o 
   1   5   5      223.56      227.63      9.71 o 
   2   5   5      646.70      601.65     17.65 o 
   3   5   5      235.69      232.16     15.07 o 
   4   5   5      191.70      177.03     15.05 o 
  -4   6   5       38.19       47.96      7.84 o 
  -3   6   5      124.27      121.73     21.03 o 
  -2   6   5      421.06      395.39     16.91 o 
  -1   6   5      179.40      189.91      8.46 o 
   0   6   5      477.56      491.51     18.09 o 
   1   6   5      172.82      172.75      7.94 o 
   2   6   5       12.31       14.52      3.08 o 
   3   6   5       51.10       40.14     10.94 o 
   4   6   5        4.35        2.79      2.90 o 
  -4   7   5       30.41       47.92      9.06 o 
  -3   7   5       33.68       32.72      6.08 o 
  -2   7   5       12.49       16.20      4.66 o 
  -1   7   5        9.05        9.44      4.05 o 
   0   7   5        2.56        2.67      3.31 o 
   1   7   5      253.34      248.83     11.66 o 
   2   7   5      165.02      167.17     12.19 o 
   3   7   5      110.16      109.33      9.75 o 
  -3   8   5       57.36       40.67      7.21 o 
  -2   8   5      105.32       92.10     11.28 o 
  -1   8   5      129.29      143.65     14.50 o 
   0   8   5       35.10       41.29      5.96 o 
   1   8   5      125.86      129.59     11.43 o 
   2   8   5       11.22       23.49      7.52 o 
  -1   9   5        4.77        0.62      3.12 o 
   0   9   5        6.74        2.19      3.51 o 
   1   9   5       54.50       43.67     12.77 o 
   0  -9   6       10.34        6.09      4.75 o 
  -2  -8   6       34.53       28.51      6.05 o 
  -1  -8   6      185.09      153.67     13.95 o 
   0  -8   6      114.69      121.91     13.17 o 
   1  -8   6       82.90       93.69     12.54 o 
   2  -8   6      108.52      104.65     12.41 o 
  -3  -7   6       42.83       43.55      7.87 o 
  -2  -7   6       83.46       72.87      7.15 o 
  -1  -7   6       25.77       28.55      5.19 o 
   0  -7   6       25.23       25.45      5.20 o 
   1  -7   6       14.02        7.52      7.01 o 
   2  -7   6       35.11       29.66      5.80 o 
   3  -7   6       38.56       55.06      9.52 o 
  -4  -6   6        1.98        1.82      3.31 o 
  -3  -6   6       25.30       26.96      4.62 o 
  -2  -6   6      154.71      139.81      6.93 o 
  -1  -6   6      440.93      403.92     26.04 o 
   0  -6   6      278.72      270.06     16.42 o 
   1  -6   6      331.00      346.45     23.32 o 
   2  -6   6      287.26      265.97     19.50 o 
   3  -6   6       30.20       24.74      7.07 o 
   4  -6   6       26.70       29.71      6.89 o 
  -4  -5   6       79.90       68.29     12.09 o 
  -3  -5   6      147.46      143.06      9.67 o 
  -2  -5   6      226.61      225.94     11.17 o 
  -1  -5   6       72.59       75.61      4.36 o 
   0  -5   6        7.66        7.13      1.46 o 
   1  -5   6       19.63       21.89      4.00 o 
   2  -5   6       63.57       59.58      6.60 o 
   3  -5   6      123.34      129.17     17.10 o 
   4  -5   6      119.64      139.66     18.24 o 
  -5  -4   6        8.69        9.77      5.87 o 
  -4  -4   6       22.90       17.05      4.35 o 
  -3  -4   6       90.95       81.56      9.46 o 
  -2  -4   6      273.40      271.19     12.14 o 
  -1  -4   6      493.37      478.48     18.52 o 
   0  -4   6      936.80      946.32     28.14 o 
   1  -4   6      643.66      637.31     25.39 o 
   2  -4   6      714.34      720.95     30.85 o 
   3  -4   6       87.66       96.15      7.17 o 
   4  -4   6       36.14       42.34      9.23 o 
   5  -4   6        9.62       13.45      7.52 o 
  -5  -3   6       74.77       73.25     10.19 o 
  -4  -3   6       50.55       51.65      7.17 o 
  -3  -3   6      569.32      541.80     24.58 o 
  -2  -3   6      235.98      233.81      7.23 o 
  -1  -3   6      148.97      148.61      5.00 o 
   0  -3   6       71.74       67.95      4.59 o 
   1  -3   6      128.22      130.74      7.06 o 
   2  -3   6       55.01       57.25      5.45 o 
   3  -3   6      195.78      217.89     11.34 o 
   4  -3   6      249.74      250.06     16.53 o 
   5  -3   6       69.75       70.77      9.47 o 
  -5  -2   6       40.90       41.83      7.15 o 
  -4  -2   6       21.17       23.34      4.90 o 
  -3  -2   6      135.66      132.76     10.55 o 
  -2  -2   6      456.05      448.42     10.65 o 
  -1  -2   6      868.28      867.44     17.31 o 
   0  -2   6     1239.55     1259.41     29.93 o 
   1  -2   6     1363.55     1308.41     52.72 o 
   2  -2   6      664.70      680.51     30.67 o 
   3  -2   6      426.97      438.26     20.11 o 
   4  -2   6      124.78      122.50     11.04 o 
   5  -2   6       23.85       27.58      6.27 o 
  -5  -1   6       92.32       96.46     10.32 o 
  -4  -1   6      196.86      195.62     13.64 o 
  -3  -1   6      317.94      340.45     18.00 o 
  -2  -1   6      236.27      211.25     15.05 o 
  -1  -1   6      587.02      578.51     14.09 o 
   0  -1   6      167.84      169.30      4.50 o 
   1  -1   6      331.42      351.81      7.08 o 
   2  -1   6      321.13      330.60     20.01 o 
   3  -1   6      446.25      440.12     22.12 o 
   4  -1   6      132.94      144.05     11.15 o 
   5  -1   6      117.13      116.07     10.76 o 
  -5   0   6        3.48       -3.26      3.26 o 
  -4   0   6        6.56        5.70      2.74 o 
  -3   0   6       78.69       82.42      6.95 o 
  -2   0   6      467.28      427.24     45.72 o 
  -1   0   6     1145.00     1101.38     23.15 o 
   0   0   6      694.09      637.94     14.76 o 
   1   0   6     2369.95     2256.27     48.81 o 
   2   0   6      227.62      222.73      9.86 o 
   3   0   6      819.45      809.17     34.98 o 
   4   0   6      281.18      261.54     16.86 o 
   5   0   6        0.27        3.71      4.79 o 
  -5   1   6      103.12       92.32      9.93 o 
  -4   1   6      206.83      194.90     12.84 o 
  -3   1   6      307.18      302.21     23.32 o 
  -2   1   6      205.83      204.66     10.09 o 
  -1   1   6      568.85      552.01     12.79 o 
   0   1   6      178.80      179.02      4.95 o 
   1   1   6      337.84      357.71      9.54 o 
   2   1   6      364.51      343.49      8.57 o 
   3   1   6      390.69      395.45     19.83 o 
   4   1   6      147.18      149.33     11.04 o 
   5   1   6      113.47      113.43     19.10 o 
  -5   2   6       41.28       43.14      7.26 o 
  -4   2   6       24.42       20.49      4.06 o 
  -3   2   6      123.62      119.33     10.28 o 
  -2   2   6      351.46      339.05     17.11 o 
  -1   2   6      988.79      968.98     33.55 o 
   0   2   6     1231.48     1221.85     31.90 o 
   1   2   6     1292.01     1231.08     33.67 o 
   2   2   6      766.68      721.52     20.00 o 
   3   2   6      377.36      377.09     23.10 o 
   4   2   6      151.54      148.83     10.60 o 
   5   2   6       22.10       37.48      6.08 o 
  -5   3   6       92.19       98.20      9.98 o 
  -4   3   6       72.98       76.42      9.12 o 
  -3   3   6      545.08      534.92     28.50 o 
  -2   3   6      197.99      198.28      9.79 o 
  -1   3   6      150.33      148.02      7.61 o 
   0   3   6       61.68       59.84      3.05 o 
   1   3   6      133.97      149.16      5.23 o 
   2   3   6       71.28       67.87      4.16 o 
   3   3   6      171.74      173.08      8.66 o 
   4   3   6      240.07      253.55     17.45 o 
   5   3   6       73.46       74.34     10.42 o 
  -5   4   6        8.14       10.74      4.70 o 
  -4   4   6       24.31       18.55      3.84 o 
  -3   4   6       89.36       90.09      6.68 o 
  -2   4   6      222.19      229.66     12.87 o 
  -1   4   6      476.70      479.46     17.26 o 
   0   4   6      975.06     1016.78     30.25 o 
   1   4   6      712.24      719.28     17.80 o 
   2   4   6      714.98      720.34     27.02 o 
   3   4   6       65.06       61.87      6.03 o 
   4   4   6       50.04       49.94      7.42 o 
   5   4   6        8.95        6.22      4.23 o 
  -4   5   6       76.42       70.02     12.68 o 
  -3   5   6      167.14      181.42     10.72 o 
  -2   5   6      203.90      207.64     11.20 o 
  -1   5   6       82.62       89.67      6.52 o 
   0   5   6        3.20        2.58      1.78 o 
   1   5   6       24.17       28.55      2.70 o 
   2   5   6       39.67       38.74      5.66 o 
   3   5   6      141.28      128.73      8.89 o 
   4   5   6      106.09      100.93     11.77 o 
  -4   6   6        1.77       -0.63      2.62 o 
  -3   6   6       29.52       34.17      6.61 o 
  -2   6   6      131.78      129.30      8.91 o 
  -1   6   6      444.14      424.62     26.99 o 
   0   6   6      273.66      271.84     11.96 o 
   1   6   6      367.32      387.58     15.26 o 
   2   6   6      267.37      268.71     16.47 o 
   3   6   6       31.87       49.97     23.43 o 
   4   6   6       22.29       20.52     10.49 o 
  -3   7   6       60.79       64.96      8.68 o 
  -2   7   6       75.04       82.20      8.85 o 
  -1   7   6       30.59       32.83      4.91 o 
   0   7   6       27.34       26.67      4.23 o 
   1   7   6       14.80       19.04      3.39 o 
   2   7   6       29.62       27.15      7.24 o 
   3   7   6       42.43       41.44      7.05 o 
  -2   8   6       39.23       36.39      6.34 o 
  -1   8   6      203.11      172.29     15.80 o 
   0   8   6       89.83       80.40      9.77 o 
   1   8   6       85.47       85.62     19.38 o 
   2   8   6       95.63       80.26     16.76 o 
   0   9   6       11.01       12.46      6.21 o 
  -2  -8   7       23.02       16.87      6.04 o 
  -1  -8   7        4.76        1.50      3.64 o 
   0  -8   7      165.15      170.96     16.51 o 
   1  -8   7       37.36       51.38      8.06 o 
   2  -8   7       77.10       87.26     13.58 o 
  -2  -7   7       61.37       80.95     12.20 o 
  -1  -7   7      121.12      119.01      9.97 o 
   0  -7   7       70.41       76.34      8.79 o 
   1  -7   7        8.40       10.56      4.30 o 
   2  -7   7        6.00       -1.88      3.42 o 
   3  -7   7        4.77        5.91      4.31 o 
  -4  -6   7        3.37        6.38      3.42 o 
  -3  -6   7       11.16       20.64      5.93 o 
  -2  -6   7        3.58        3.39      1.97 o 
  -1  -6   7       77.26       73.13      4.86 o 
   0  -6   7      230.38      222.81     15.12 o 
   1  -6   7      283.86      296.26     19.19 o 
   2  -6   7      202.68      196.47     15.76 o 
   3  -6   7      171.55      202.22     24.40 o 
  -4  -5   7       33.37       40.57      6.24 o 
  -3  -5   7      245.08      259.37     24.63 o 
  -2  -5   7       92.09      104.25      5.85 o 
  -1  -5   7      559.10      554.34     20.65 o 
   0  -5   7      109.39      113.15      6.37 o 
   1  -5   7       25.91       28.83      2.77 o 
   2  -5   7       28.20       33.28      5.04 o 
   3  -5   7        8.03       14.71      7.07 o 
   4  -5   7       15.13       12.88     10.49 o 
  -5  -4   7       41.72       53.69     14.54 o 
  -4  -4   7        5.49        3.44      5.70 o 
  -3  -4   7       31.01       33.69      4.60 o 
  -2  -4   7       28.87       26.69      2.52 o 
  -1  -4   7      165.43      156.47     10.42 o 
   0  -4   7      389.53      395.81     12.64 o 
   1  -4   7      993.39     1025.57     43.03 o 
   2  -4   7      279.17      302.97     15.63 o 
   3  -4   7      444.15      465.54     25.33 o 
   4  -4   7       90.81       79.01     18.01 o 
  -5  -3   7       59.28       71.96     11.63 o 
  -4  -3   7       54.22       43.61      7.47 o 
  -3  -3   7      384.98      401.16     23.60 o 
  -2  -3   7      512.89      480.19     19.21 o 
  -1  -3   7      707.95      721.75     18.98 o 
   0  -3   7      232.59      243.98      7.73 o 
   1  -3   7      164.39      154.81      5.32 o 
   2  -3   7        8.41        7.21      3.42 o 
   3  -3   7       81.08       86.75      7.36 o 
   4  -3   7       23.84       37.27     10.43 o 
   5  -3   7       68.47       84.37     15.28 o 
  -5  -2   7       39.41       47.77      7.94 o 
  -4  -2   7       16.48       16.86      4.69 o 
  -3  -2   7        2.80        5.78      2.76 o 
  -2  -2   7       52.90       51.47      5.55 o 
  -1  -2   7      359.59      361.05     10.27 o 
   0  -2   7      340.76      345.32      9.43 o 
   1  -2   7     1027.77      973.78     39.04 o 
   2  -2   7      602.57      587.16     24.43 o 
   3  -2   7      418.36      427.84     23.92 o 
   4  -2   7      160.21      158.92     11.73 o 
   5  -2   7       31.68       36.61      7.15 o 
  -5  -1   7       14.03       21.74     14.76 o 
  -4  -1   7      224.48      205.12     15.40 o 
  -3  -1   7      445.17      451.23     25.88 o 
  -2  -1   7      503.85      485.88     29.07 o 
  -1  -1   7      675.87      658.37     17.09 o 
   0  -1   7      656.91      658.10     16.39 o 
   1  -1   7      501.15      482.52     11.67 o 
   2  -1   7       55.21       47.62      4.48 o 
   3  -1   7      251.52      216.69     12.77 o 
   4  -1   7       42.75       47.96      6.48 o 
   5  -1   7       95.86      102.42     10.76 o 
  -5   0   7       12.54       18.86      9.35 o 
  -4   0   7       10.88       16.34      3.82 o 
  -3   0   7       38.24       42.27      5.07 o 
  -2   0   7       44.90       53.21      9.18 o 
  -1   0   7      792.86      778.30     21.94 o 
   0   0   7      391.92      377.20     10.04 o 
   1   0   7      673.89      614.11     20.06 o 
   2   0   7     1018.01     1017.28     50.28 o 
   3   0   7      149.68      153.94     10.72 o 
   4   0   7      304.20      288.19     19.50 o 
   5   0   7       59.44       74.17     10.23 o 
  -5   1   7       15.76       24.38      5.37 o 
  -4   1   7      215.11      209.73     15.10 o 
  -3   1   7      511.04      475.06     23.33 o 
  -2   1   7      450.69      444.27     20.94 o 
  -1   1   7      732.28      708.18     17.54 o 
   0   1   7      629.70      622.81     16.58 o 
   1   1   7      534.50      532.13     14.27 o 
   2   1   7       52.14       45.21      7.48 o 
   3   1   7      262.28      246.21     15.64 o 
   4   1   7       29.69       28.33      8.49 o 
   5   1   7       97.81       90.10     11.34 o 
  -5   2   7       30.35       38.10      7.71 o 
  -4   2   7       17.96       21.24      4.59 o 
  -3   2   7        1.71        5.30      3.18 o 
  -2   2   7       54.20       53.48      5.50 o 
  -1   2   7      351.35      344.92     10.38 o 
   0   2   7      302.58      305.25     10.62 o 
   1   2   7     1012.57      978.23     37.86 o 
   2   2   7      532.84      513.85     16.60 o 
   3   2   7      485.96      442.79     22.72 o 
   4   2   7      145.02      140.65     12.54 o 
   5   2   7       35.58       39.50      7.70 o 
  -5   3   7       56.01       52.05      9.72 o 
  -4   3   7       44.16       53.90      6.96 o 
  -3   3   7      478.30      486.38     26.11 o 
  -2   3   7      449.11      458.43     22.77 o 
  -1   3   7      781.66      775.07     49.08 o 
   0   3   7      222.11      228.92      9.90 o 
   1   3   7      161.76      160.49      7.66 o 
   2   3   7       10.41       12.83      2.20 o 
   3   3   7       95.12       79.25      6.32 o 
   4   3   7       18.56       20.41      5.52 o 
   5   3   7       59.83       48.66      9.03 o 
  -5   4   7       38.88       36.60      7.48 o 
  -4   4   7        1.38        5.77      2.87 o 
  -3   4   7       32.49       30.54      4.86 o 
  -2   4   7       41.29       31.14      3.53 o 
  -1   4   7      161.52      161.70      7.93 o 
   0   4   7      266.86      278.34     17.93 o 
   1   4   7     1047.00     1117.86     29.98 o 
   2   4   7      260.63      268.45     13.66 o 
   3   4   7      455.39      448.61     25.96 o 
   4   4   7       89.31       81.36     10.82 o 
  -4   5   7       29.96       36.69      9.41 o 
  -3   5   7      256.43      247.06     13.76 o 
  -2   5   7      117.54      133.16      8.36 o 
  -1   5   7      561.38      592.99     23.46 o 
   0   5   7      121.26      124.43      7.94 o 
   1   5   7        9.96       13.61      2.99 o 
   2   5   7       31.01       22.05      5.44 o 
   3   5   7       11.91       18.67      3.91 o 
   4   5   7       14.91       24.57      5.56 o 
  -4   6   7        4.16       -1.04      2.70 o 
  -3   6   7        9.43       17.58      5.36 o 
  -2   6   7        6.18        9.64      2.69 o 
  -1   6   7       67.92       59.90      5.68 o 
   0   6   7      206.67      211.02     10.08 o 
   1   6   7      305.13      287.41     13.57 o 
   2   6   7      202.80      185.93     16.14 o 
   3   6   7      169.80      182.18     14.97 o 
  -3   7   7       64.74       73.19     11.19 o 
  -2   7   7       73.32       72.94      8.86 o 
  -1   7   7      111.30      113.40     11.00 o 
   0   7   7       68.99       68.55     14.02 o 
   1   7   7       13.58       15.06      3.81 o 
   2   7   7        6.80        5.89      2.95 o 
   3   7   7        5.33        7.67      4.63 o 
  -2   8   7       19.38       17.40      4.95 o 
  -1   8   7       10.11        7.50      3.31 o 
   0   8   7      177.36      163.20     13.75 o 
   1   8   7       40.39       29.64     11.74 o 
   2   8   7       76.66       82.09     15.51 o 
  -1  -8   8       33.28       29.98      8.78 o 
   0  -8   8        3.12        4.38      3.75 o 
   1  -8   8       39.13       38.12      7.76 o 
  -2  -7   8       93.27       87.33     14.25 o 
  -1  -7   8       66.26       64.01      8.13 o 
   0  -7   8      139.70      144.49     12.29 o 
   1  -7   8      134.12      133.93     12.25 o 
   2  -7   8       25.32       31.94      7.53 o 
  -3  -6   8       30.97       37.62      8.09 o 
  -2  -6   8       14.31       16.46      3.31 o 
  -1  -6   8        2.21        4.90      1.90 o 
   0  -6   8       11.53       13.47      4.22 o 
   1  -6   8       71.70       61.76      8.49 o 
   2  -6   8      101.53      110.74     18.41 o 
   3  -6   8       97.53       88.44     12.37 o 
  -4  -5   8       23.34       26.50     12.60 o 
  -3  -5   8       97.86       80.30      9.11 o 
  -2  -5   8      242.05      241.42     14.08 o 
  -1  -5   8      204.70      205.33      9.41 o 
   0  -5   8      363.99      371.08     14.74 o 
   1  -5   8      323.05      323.92     14.71 o 
   2  -5   8       20.58       19.50      6.38 o 
   3  -5   8       25.76       18.70      8.78 o 
   4  -5   8        0.89        2.85      5.02 o 
  -4  -4   8      106.18      104.51     13.28 o 
  -3  -4   8       35.12       36.26      5.70 o 
  -2  -4   8       45.09       41.76      3.86 o 
  -1  -4   8       23.54       28.96      4.49 o 
   0  -4   8        7.13       11.13      2.21 o 
   1  -4   8      163.99      171.71      9.76 o 
   2  -4   8      248.12      269.74     16.10 o 
   3  -4   8      235.92      239.13     17.63 o 
   4  -4   8      106.36      103.07     17.79 o 
  -5  -3   8        3.00        3.93      4.10 o 
  -4  -3   8       81.03       72.67      9.80 o 
  -3  -3   8      106.26       96.63      8.37 o 
  -2  -3   8      331.25      328.79     12.21 o 
  -1  -3   8      791.09      822.52     21.74 o 
   0  -3   8      408.71      414.18     13.69 o 
   1  -3   8      489.72      497.93     23.12 o 
   2  -3   8      150.19      155.27     10.93 o 
   3  -3   8       45.53       54.39      6.46 o 
   4  -3   8       24.98       30.76      6.52 o 
  -5  -2   8       17.67       21.67      5.68 o 
  -4  -2   8       75.79       80.35     16.65 o 
  -3  -2   8       69.63       71.23      8.09 o 
  -2  -2   8       38.68       38.27      2.38 o 
  -1  -2   8        1.99        2.16      1.10 o 
   0  -2   8      139.74      143.12      6.12 o 
   1  -2   8      251.24      255.63     13.45 o 
   2  -2   8      466.74      482.95     21.22 o 
   3  -2   8      334.90      340.50     20.07 o 
   4  -2   8      197.66      201.49     15.60 o 
  -5  -1   8        9.32        9.65      3.79 o 
  -4  -1   8       17.12       11.39      4.27 o 
  -3  -1   8      273.80      272.61     16.06 o 
  -2  -1   8      443.23      431.15     21.45 o 
  -1  -1   8      585.15      574.98     16.40 o 
   0  -1   8      939.46      922.64     25.45 o 
   1  -1   8      293.07      286.77     11.32 o 
   2  -1   8      553.00      540.39     27.04 o 
   3  -1   8      131.64      126.84     16.36 o 
   4  -1   8        5.78        8.21      3.12 o 
   5  -1   8        3.16        2.56      4.33 o 
  -5   0   8       37.48       44.67      8.15 o 
  -4   0   8       21.02       28.76      5.59 o 
  -3   0   8       76.12       75.51      7.40 o 
  -2   0   8      106.21      109.43      7.70 o 
  -1   0   8       14.84       19.62      3.03 o 
   0   0   8      571.41      582.86     16.58 o 
   1   0   8      221.12      204.99      6.23 o 
   2   0   8      385.58      389.83     20.37 o 
   3   0   8      414.11      435.36     23.60 o 
   4   0   8      150.24      152.62     12.21 o 
   5   0   8       54.27       60.93      8.74 o 
  -5   1   8        9.40        0.23      3.75 o 
  -4   1   8       17.03       17.36      4.29 o 
  -3   1   8      251.53      248.53     16.33 o 
  -2   1   8      465.66      446.97     22.12 o 
  -1   1   8      576.19      562.09     16.09 o 
   0   1   8      923.21      941.76     52.95 o 
   1   1   8      330.29      331.78     10.31 o 
   2   1   8      574.80      570.72     27.93 o 
   3   1   8      129.01      130.26     10.44 o 
   4   1   8        4.40        0.20      2.89 o 
   5   1   8        3.24       -0.15      2.89 o 
  -5   2   8       13.13       20.00      6.73 o 
  -4   2   8       71.02       71.44     12.20 o 
  -3   2   8       70.72       78.81      7.68 o 
  -2   2   8       34.85       34.36      4.78 o 
  -1   2   8        1.11        2.21      1.60 o 
   0   2   8      159.55      169.52      7.02 o 
   1   2   8      278.33      283.88     10.49 o 
   2   2   8      380.47      359.95     12.87 o 
   3   2   8      336.78      356.44     21.03 o 
   4   2   8      192.66      198.00     15.64 o 
  -5   3   8        3.33        9.25      4.19 o 
  -4   3   8       77.45       74.62     10.03 o 
  -3   3   8       69.66       67.86     14.08 o 
  -2   3   8      367.43      349.29     20.34 o 
  -1   3   8      771.37      801.86     37.47 o 
   0   3   8      436.60      440.19     15.68 o 
   1   3   8      538.44      504.48     18.03 o 
   2   3   8      145.40      148.50      7.71 o 
   3   3   8       58.46       58.31      7.22 o 
   4   3   8       24.33       36.89      8.09 o 
  -4   4   8      106.24      107.05     12.10 o 
  -3   4   8       23.75       70.40     26.85 o 
  -2   4   8       52.59       50.87      6.16 o 
  -1   4   8       26.85       32.16      5.36 o 
   0   4   8       15.68       16.65      2.06 o 
   1   4   8      129.86      130.10      8.00 o 
   2   4   8      247.75      250.98     13.10 o 
   3   4   8      223.98      240.22     20.17 o 
   4   4   8      107.12      114.34     12.31 o 
  -4   5   8       21.91       24.85      9.12 o 
  -3   5   8       74.65       70.85      9.20 o 
  -2   5   8      245.96      249.19     13.59 o 
  -1   5   8      229.27      265.62     15.89 o 
   0   5   8      379.25      399.93     26.28 o 
   1   5   8      330.29      344.87     20.18 o 
   2   5   8       11.37       19.64      4.00 o 
   3   5   8       33.12       29.82      5.84 o 
   4   5   8        0.75        1.58      4.27 o 
  -3   6   8       28.50       30.90      6.40 o 
  -2   6   8       13.44       22.67      4.08 o 
  -1   6   8        1.64        3.75      2.65 o 
   0   6   8        9.63       13.40      2.52 o 
   1   6   8       58.67       66.94      8.13 o 
   2   6   8      117.37      116.51     11.30 o 
   3   6   8       91.21       93.72     15.85 o 
  -2   7   8       91.79      101.45     13.17 o 
  -1   7   8       74.62       79.90     14.82 o 
   0   7   8      132.83      130.58     11.91 o 
   1   7   8      117.69      113.84     11.63 o 
   2   7   8       33.44       49.49     10.66 o 
  -1   8   8       31.31       30.93      7.02 o 
   0   8   8        2.54        3.31      5.13 o 
   1   8   8       43.36       41.84     11.17 o 
  -1  -7   9       96.43      110.25     16.76 o 
   0  -7   9       50.46       57.16      7.82 o 
   1  -7   9      114.71      115.56     12.29 o 
   2  -7   9      107.70      113.18     14.00 o 
  -3  -6   9       26.88       40.82     11.86 o 
  -2  -6   9       94.81       88.41      7.92 o 
  -1  -6   9       41.74       46.54      5.79 o 
   0  -6   9        2.49        0.76      2.35 o 
   1  -6   9       15.31       15.77      5.42 o 
   2  -6   9        5.32        5.73      5.00 o 
   3  -6   9       35.49       35.36      8.98 o 
  -3  -5   9        5.59        5.67      2.98 o 
  -2  -5   9      129.28      112.40      7.29 o 
  -1  -5   9      155.80      153.30      9.93 o 
   0  -5   9      338.08      347.15     17.04 o 
   1  -5   9      164.04      176.45      9.97 o 
   2  -5   9      305.85      332.68     38.31 o 
   3  -5   9       55.05       63.05     12.43 o 
  -4  -4   9      107.27       91.86     11.35 o 
  -3  -4   9       72.65       76.19      8.45 o 
  -2  -4   9      193.99      190.14      8.86 o 
  -1  -4   9       63.04       66.16      3.93 o 
   0  -4   9       17.77       22.97      2.46 o 
   1  -4   9       14.64       14.72      5.19 o 
   2  -4   9       55.36       64.81      7.93 o 
   3  -4   9       51.78       53.73      7.23 o 
   4  -4   9       71.81       48.80     15.05 o 
  -4  -3   9        1.19       10.21      3.99 o 
  -3  -3   9       43.47       54.77      7.60 o 
  -2  -3   9       78.40       73.82      4.44 o 
  -1  -3   9      286.03      282.36      8.59 o 
   0  -3   9      910.80      969.35     32.35 o 
   1  -3   9      244.14      253.30     13.60 o 
   2  -3   9      441.35      461.48     26.98 o 
   3  -3   9      101.00      109.88     11.62 o 
   4  -3   9       29.25       47.18      7.74 o 
  -4  -2   9       92.47       93.59     16.47 o 
  -3  -2   9      122.47      121.88     10.30 o 
  -2  -2   9      272.99      281.67     17.72 o 
  -1  -2   9       95.77       95.72      4.91 o 
   0  -2   9       78.67       76.48      4.52 o 
   1  -2   9       21.36       24.20      4.19 o 
   2  -2   9      239.71      243.33     16.09 o 
   3  -2   9       87.98       85.37      8.45 o 
   4  -2   9      151.51      164.69     15.17 o 
  -5  -1   9        2.89        7.77      5.19 o 
  -4  -1   9        0.17        6.16      3.34 o 
  -3  -1   9       13.89       12.35      3.90 o 
  -2  -1   9      270.15      270.07     16.13 o 
  -1  -1   9      268.17      270.38      8.79 o 
   0  -1   9      566.36      564.89     17.62 o 
   1  -1   9      849.99      851.39     37.22 o 
   2  -1   9      154.68      151.47     13.97 o 
   3  -1   9      299.63      301.97     20.63 o 
   4  -1   9       41.87       59.20     15.56 o 
  -5   0   9       64.36       49.70      8.53 o 
  -4   0   9      118.80      117.46     11.56 o 
  -3   0   9       77.16       90.26      9.00 o 
  -2   0   9      191.82      187.45     12.03 o 
  -1   0   9      291.72      276.36     14.43 o 
   0   0   9      103.92       96.55      4.44 o 
   1   0   9       20.85       20.20      2.00 o 
   2   0   9      162.52      148.56     10.73 o 
   3   0   9       56.13       61.19      7.72 o 
   4   0   9      195.66      203.59     16.71 o 
  -5   1   9        3.97       12.95      4.51 o 
  -4   1   9        0.14        2.57      3.95 o 
  -3   1   9       15.61       16.42      4.17 o 
  -2   1   9      271.88      273.81     16.29 o 
  -1   1   9      220.78      215.36      8.47 o 
   0   1   9      591.24      584.61     41.62 o 
   1   1   9      783.84      780.00     25.27 o 
   2   1   9      201.39      205.33     12.10 o 
   3   1   9      312.02      311.22     20.13 o 
   4   1   9       39.61       41.42      7.09 o 
  -4   2   9      103.69      111.29     11.70 o 
  -3   2   9       99.99      102.30     10.39 o 
  -2   2   9      319.70      313.53     19.34 o 
  -1   2   9       88.00       84.07      5.69 o 
   0   2   9       85.44       90.42      5.67 o 
   1   2   9       23.41       23.93      2.59 o 
   2   2   9      271.92      230.72     14.89 o 
   3   2   9       54.46       49.16      8.75 o 
   4   2   9      153.06      142.80     13.99 o 
  -4   3   9        1.30        1.26      3.93 o 
  -3   3   9       47.89       42.54      7.57 o 
  -2   3   9       73.91       77.37      7.56 o 
  -1   3   9      214.10      215.00     15.64 o 
   0   3   9      936.24      953.99     35.44 o 
   1   3   9      188.38      190.59     10.26 o 
   2   3   9      486.10      469.08     19.33 o 
   3   3   9      100.53       85.63     10.32 o 
   4   3   9       37.38       38.07      9.35 o 
  -4   4   9      128.07      119.62     13.08 o 
  -3   4   9       64.36       67.52     11.29 o 
  -2   4   9      202.07      195.05     15.03 o 
  -1   4   9       83.80       97.45      8.29 o 
   0   4   9        8.42        7.76      4.45 o 
   1   4   9       12.32       14.23      3.01 o 
   2   4   9       67.77       74.78      6.18 o 
   3   4   9       48.86       60.32     10.83 o 
   4   4   9       65.42       84.23     10.63 o 
  -3   5   9        9.19        6.63      3.94 o 
  -2   5   9      115.10      104.07     17.96 o 
  -1   5   9      127.42      140.26     12.82 o 
   0   5   9      364.32      352.71     22.49 o 
   1   5   9      154.96      163.33     15.39 o 
   2   5   9      302.79      327.74     18.83 o 
   3   5   9       52.76       53.23     15.51 o 
  -3   6   9       33.84       34.09     10.94 o 
  -2   6   9       90.78      106.20      8.25 o 
  -1   6   9       41.14       44.27      7.16 o 
   0   6   9        1.78        0.73      1.55 o 
   1   6   9       13.94       24.13      6.78 o 
   2   6   9        9.38       27.56      5.35 o 
   3   6   9       31.89       32.38     10.49 o 
  -2   7   9       43.55       45.75      7.20 o 
  -1   7   9       97.60      103.87     11.76 o 
   0   7   9       65.26       72.05     15.28 o 
   1   7   9      111.14      121.29     13.08 o 
   2   7   9       95.31       92.46     16.08 o 
  -1  -7  10       34.38       25.99      6.73 o 
   0  -7  10       38.50       38.78      7.59 o 
  -2  -6  10       37.37       32.26     10.37 o 
  -1  -6  10       98.94       90.51      8.88 o 
   0  -6  10      111.05      114.21     13.17 o 
   1  -6  10        7.00        6.38      5.13 o 
   2  -6  10        2.72        0.55      4.62 o 
  -3  -5  10        7.67       10.39      3.71 o 
  -2  -5  10        0.43        2.34      3.59 o 
  -1  -5  10       40.82       40.24      3.37 o 
   0  -5  10      112.30      118.65      7.87 o 
   1  -5  10      143.25      144.88     12.11 o 
   2  -5  10      140.56      158.70     20.64 o 
   3  -5  10       78.33       92.01     16.99 o 
  -3  -4  10      131.99      130.99     12.97 o 
  -2  -4  10      128.54      131.50     10.71 o 
  -1  -4  10      165.74      173.06      7.83 o 
   0  -4  10      173.99      169.29      7.54 o 
   1  -4  10       27.13       29.92      5.71 o 
   2  -4  10       26.88       24.84      5.52 o 
   3  -4  10        2.52       13.23      6.95 o 
  -4  -3  10       10.31       10.36      4.45 o 
  -3  -3  10        4.74       14.83      8.72 o 
  -2  -3  10       22.64       24.10      5.63 o 
  -1  -3  10        5.88        5.80      1.66 o 
   0  -3  10      256.47      250.92     12.23 o 
   1  -3  10      332.68      350.66     18.75 o 
   2  -3  10      230.29      240.11     24.28 o 
   3  -3  10      195.46      202.94     16.19 o 
  -4  -2  10       50.12       55.72      8.01 o 
  -3  -2  10      118.72      122.87     12.46 o 
  -2  -2  10      284.49      300.80     21.38 o 
  -1  -2  10      239.01      235.63     10.09 o 
   0  -2  10      160.13      158.29      7.37 o 
   1  -2  10      195.98      194.08     12.48 o 
   2  -2  10       30.13       32.10      5.71 o 
   3  -2  10       12.29        9.62      4.64 o 
   4  -2  10       11.94        9.12      5.59 o 
  -4  -1  10       13.16       19.04      5.47 o 
  -3  -1  10        1.08        0.45      3.99 o 
  -2  -1  10        5.12        4.73      3.04 o 
  -1  -1  10      189.48      182.65      7.76 o 
   0  -1  10      150.84      161.48      8.96 o 
   1  -1  10      280.02      294.51     15.54 o 
   2  -1  10      558.86      567.14     47.83 o 
   3  -1  10      168.99      187.08     19.50 o 
   4  -1  10       58.91       68.00     17.84 o 
  -4   0  10      106.91      109.92     12.37 o 
  -3   0  10      123.50      110.27     10.35 o 
  -2   0  10      270.89      266.01     17.57 o 
  -1   0  10      272.69      274.24     10.38 o 
   0   0  10      254.36      256.00      9.93 o 
   1   0  10      238.21      239.16     13.91 o 
   2   0  10        5.47        8.10      3.22 o 
   3   0  10        0.90        2.04      2.65 o 
   4   0  10       14.39       28.19      6.68 o 
  -4   1  10       15.63       23.93      9.41 o 
  -3   1  10        1.12        3.54      2.77 o 
  -2   1  10        8.84       10.20      3.47 o 
  -1   1  10      198.70      198.46      8.52 o 
   0   1  10      140.03      136.89      6.94 o 
   1   1  10      261.16      256.11     19.85 o 
   2   1  10      536.42      535.47     31.15 o 
   3   1  10      168.83      184.39     14.67 o 
   4   1  10       67.93       65.88      8.82 o 
  -4   2  10       45.02       37.01     17.10 o 
  -3   2  10      118.79      127.24     12.51 o 
  -2   2  10      272.10      296.64     19.85 o 
  -1   2  10      265.63      245.41     13.13 o 
   0   2  10      180.25      171.83      8.45 o 
   1   2  10      222.40      200.69      8.90 o 
   2   2  10       24.27       32.69      6.73 o 
   3   2  10       14.60       14.83      6.67 o 
   4   2  10       15.18       25.98      5.49 o 
  -4   3  10        9.17       15.01      5.33 o 
  -3   3  10        5.42        6.36      4.09 o 
  -2   3  10       30.82       35.45      5.84 o 
  -1   3  10       16.40       17.78      3.39 o 
   0   3  10      235.22      243.93     12.47 o 
   1   3  10      302.02      296.22     14.58 o 
   2   3  10      221.80      246.74     22.57 o 
   3   3  10      182.46      184.92     17.82 o 
  -3   4  10      150.78      155.13     16.54 o 
  -2   4  10      120.60      134.72     13.81 o 
  -1   4  10      169.87      207.31     14.85 o 
   0   4  10      207.63      202.66     13.88 o 
   1   4  10       25.75       30.52      4.01 o 
   2   4  10       29.86       29.55      6.21 o 
   3   4  10        3.73        4.22      5.81 o 
  -3   5  10        7.12        7.09      4.31 o 
  -2   5  10        2.48       -0.57      2.82 o 
  -1   5  10       37.98       44.49      7.53 o 
   0   5  10      104.28      101.12     11.97 o 
   1   5  10      146.81      145.22     12.68 o 
   2   5  10      137.73      141.31     14.49 o 
   3   5  10       76.86       88.29     11.64 o 
  -2   6  10       51.42       38.31     10.26 o 
  -1   6  10       89.28      102.02     11.20 o 
   0   6  10      107.03      114.04     12.60 o 
   1   6  10       10.39       10.36      3.81 o 
   2   6  10        4.62        5.13      5.70 o 
  -1   7  10       32.84       24.28      8.89 o 
   0   7  10       41.89       60.77     12.31 o 
   0  -6  11       63.91       80.72      8.10 o 
   1  -6  11      140.39      124.46     14.37 o 
  -2  -5  11       21.66       22.95      5.45 o 
  -1  -5  11        2.31        0.94      2.41 o 
   0  -5  11        8.14       10.75      2.94 o 
   1  -5  11       40.10       33.66      7.55 o 
   2  -5  11       61.41       71.94     15.85 o 
  -3  -4  11       46.00       48.38     11.97 o 
  -2  -4  11       90.96      101.16     12.83 o 
  -1  -4  11      243.55      263.16     14.30 o 
   0  -4  11       91.39      107.06     12.79 o 
   1  -4  11      220.31      226.89     22.00 o 
   2  -4  11       34.65       34.91      6.90 o 
   3  -4  11       35.88       54.27     12.66 o 
  -3  -3  11       72.46       63.39      9.46 o 
  -2  -3  11       13.39        9.14      6.16 o 
  -1  -3  11        0.66       -0.93      1.56 o 
   0  -3  11       15.16       14.62      5.30 o 
   1  -3  11      185.63      211.37     20.52 o 
   2  -3  11       80.07      100.99     10.09 o 
   3  -3  11      127.99      136.94     15.66 o 
  -4  -2  11        8.40        8.15      4.35 o 
  -3  -2  11       49.27       49.20      8.13 o 
  -2  -2  11      155.11      158.20     11.59 o 
  -1  -2  11      382.03      377.25     15.19 o 
   0  -2  11      283.24      272.39     20.02 o 
   1  -2  11      144.16      148.92     12.61 o 
   2  -2  11      168.04      166.70     14.17 o 
   3  -2  11       19.39       26.91      5.82 o 
  -4  -1  11       17.88       20.57      6.08 o 
  -3  -1  11       52.97       60.06      9.43 o 
  -2  -1  11       24.79       39.64      8.95 o 
  -1  -1  11        2.91        0.71      2.48 o 
   0  -1  11       44.39       45.88      3.71 o 
   1  -1  11       85.16       91.75     11.23 o 
   2  -1  11       73.85       83.20      8.71 o 
   3  -1  11      225.49      231.70     18.01 o 
  -4   0  11        1.83        7.18      6.84 o 
  -3   0  11       82.08       85.29     10.67 o 
  -2   0  11       88.75       86.79      9.04 o 
  -1   0  11      275.43      265.49     12.51 o 
   0   0  11      438.52      421.81     16.53 o 
   1   0  11      126.91      129.26     11.09 o 
   2   0  11      227.34      240.44     18.36 o 
   3   0  11        7.69       16.55      5.47 o 
  -4   1  11       15.05       18.51      6.08 o 
  -3   1  11       64.01       59.80      8.38 o 
  -2   1  11       24.87       21.44      5.29 o 
  -1   1  11        1.84        1.97      2.24 o 
   0   1  11       49.22       50.04      4.04 o 
   1   1  11       98.74       92.84      7.98 o 
   2   1  11       58.29       73.73     10.63 o 
   3   1  11      224.02      199.60     18.37 o 
  -4   2  11       10.58        6.77      4.67 o 
  -3   2  11       52.58       50.86      9.92 o 
  -2   2  11      107.79      102.79     11.28 o 
  -1   2  11      414.47      428.06     41.56 o 
   0   2  11      230.59      220.23     11.04 o 
   1   2  11      178.76      174.11     12.08 o 
   2   2  11      185.71      182.16     14.19 o 
   3   2  11       20.30       26.50      6.84 o 
  -3   3  11       78.81       76.24      9.62 o 
  -2   3  11       19.93       25.48      4.57 o 
  -1   3  11        0.70        3.76      5.81 o 
   0   3  11       17.92       18.86      3.62 o 
   1   3  11      204.97      205.10     11.35 o 
   2   3  11       59.33       58.36     10.34 o 
   3   3  11      137.03      155.44     15.96 o 
  -3   4  11       37.22       34.19      8.75 o 
  -2   4  11       85.10       92.93     12.40 o 
  -1   4  11      245.88      268.60     21.66 o 
   0   4  11       65.40       85.06     10.13 o 
   1   4  11      239.29      238.42     13.33 o 
   2   4  11       34.64       37.58      7.49 o 
   3   4  11       44.17       61.29     13.97 o 
  -2   5  11       22.87       23.59      6.04 o 
  -1   5  11        0.84        3.35      2.98 o 
   0   5  11        5.51        1.07      5.13 o 
   1   5  11       49.76       57.18      7.23 o 
   2   5  11       58.69       65.33     14.31 o 
  -1   6  11       61.28       79.71     11.80 o 
   0   6  11       58.73       65.87     10.15 o 
   1   6  11      125.76      122.56     20.07 o 
   0  -5  12       13.92       18.24      6.27 o 
   1  -5  12        3.45        4.94      3.10 o 
  -2  -4  12       17.58       11.64      4.79 o 
  -1  -4  12      116.36      128.95     20.75 o 
   0  -4  12      139.10      139.92      8.78 o 
   1  -4  12       96.88      111.90     12.33 o 
   2  -4  12      103.66      101.01     16.53 o 
  -3  -3  12       27.92       40.00      7.05 o 
  -2  -3  12       84.15       80.13      9.15 o 
  -1  -3  12       36.68       35.41      5.57 o 
   0  -3  12       37.49       47.16      5.80 o 
   1  -3  12       13.34       27.55      5.30 o 
   2  -3  12       20.44       30.22      6.60 o 
  -3  -2  12       14.14        9.45      5.16 o 
  -2  -2  12       17.80       21.54     11.69 o 
  -1  -2  12      138.11      147.72     11.72 o 
   0  -2  12      165.93      189.13     21.03 o 
   1  -2  12      281.83      294.51     23.37 o 
   2  -2  12      110.51      128.94     24.17 o 
   3  -2  12       63.44       70.55      9.59 o 
  -3  -1  12      105.48      110.71     13.82 o 
  -2  -1  12       51.27       48.62     11.46 o 
  -1  -1  12       94.94       97.98      8.94 o 
   0  -1  12       36.81       45.09      7.81 o 
   1  -1  12       12.35       18.71      9.46 o 
   2  -1  12        2.78        6.61      7.13 o 
   3  -1  12       24.10       25.74      6.11 o 
  -3   0  12        3.12       -0.74      4.22 o 
  -2   0  12       51.26       67.36      8.32 o 
  -1   0  12       73.42       80.86      8.20 o 
   0   0  12      112.96      117.53     10.94 o 
   1   0  12      443.54      440.32     34.49 o 
   2   0  12      134.37      148.75     18.75 o 
   3   0  12       51.69       51.98     12.43 o 
  -3   1  12      101.02      111.79     13.70 o 
  -2   1  12       65.08       65.26      8.74 o 
  -1   1  12       96.99      104.29     10.46 o 
   0   1  12       40.66       37.24      5.04 o 
   1   1  12       12.73       14.06      7.41 o 
   2   1  12        4.29       -0.50      5.99 o 
   3   1  12       28.75       25.85      6.04 o 
  -3   2  12       20.14       30.04      6.41 o 
  -2   2  12       22.60       22.04      5.04 o 
  -1   2  12      109.61      120.43     13.40 o 
   0   2  12      180.72      175.95     10.55 o 
   1   2  12      250.71      250.81     18.69 o 
   2   2  12      105.44      106.24     11.86 o 
   3   2  12       66.51       64.19      9.94 o 
  -3   3  12       24.43       33.58      7.45 o 
  -2   3  12       89.01       83.88     11.12 o 
  -1   3  12       52.52       56.23      7.42 o 
   0   3  12       42.95       42.10      5.09 o 
   1   3  12       11.14        6.47      4.39 o 
   2   3  12       21.66       31.46      7.16 o 
  -2   4  12       15.84       22.20      5.37 o 
  -1   4  12      119.99      119.99     13.42 o 
   0   4  12      126.12      128.57     13.39 o 
   1   4  12       93.10      102.05     12.48 o 
   2   4  12       92.67      101.84     13.58 o 
  -1   5  12       55.28       57.96      9.32 o 
   0   5  12       15.68       23.03      8.61 o 
   1   5  12        3.40       -1.60      5.47 o 
  -1  -4  13        0.52        0.46      3.76 o 
   0  -4  13       94.90       93.60     18.24 o 
  -2  -3  13       71.44       80.51     16.13 o 
  -1  -3  13       86.69       89.27     14.82 o 
   0  -3  13       50.79       64.54     15.28 o 
   1  -3  13       51.80       51.35      8.97 o 
  -2  -2  13       13.86       15.18      9.23 o 
  -1  -2  13        4.90        8.55      6.04 o 
   0  -2  13       71.42       83.72     20.69 o 
   1  -2  13       59.33       67.34      9.30 o 
   2  -2  13      134.48      129.55     13.52 o 
  -2  -1  13      122.43      138.05     13.54 o 
  -1  -1  13      103.66       93.34     10.23 o 
   0  -1  13       84.92       94.65     17.16 o 
   1  -1  13       84.67       98.05     11.29 o 
   2  -1  13        0.12       -1.99      4.45 o 
  -3   0  13        0.29       -2.87      3.53 o 
  -2   0  13        2.99        3.86      3.31 o 
  -1   0  13       41.10       41.09     10.32 o 
   0   0  13       31.99       35.95     11.91 o 
   1   0  13       46.56       61.77      9.26 o 
   2   0  13      177.52      169.25     15.83 o 
  -2   1  13      130.61      137.89     13.63 o 
  -1   1  13       95.22       96.50      9.72 o 
   0   1  13       91.62       87.46     15.11 o 
   1   1  13       87.53       75.57      9.98 o 
   2   1  13        1.82        7.60      3.15 o 
  -2   2  13       16.69       17.79      5.14 o 
  -1   2  13        5.59        7.90      4.51 o 
   0   2  13       73.25      100.78     16.99 o 
   1   2  13       59.75       66.88      8.42 o 
   2   2  13      138.61      145.73     22.46 o 
  -2   3  13       78.57       87.83     11.41 o 
  -1   3  13       64.95       74.83     11.33 o 
   0   3  13       68.22       86.42     14.94 o 
   1   3  13       56.92       51.82      7.70 o 
  -1   4  13        0.39       -1.26      4.05 o 
   0   4  13      107.45      115.83     20.29 o 
  -1  -2  14        1.15       -4.90      4.90 o 
   0  -2  14        4.32       -3.08      7.64 o 
  -1  -1  14       41.44       47.09     14.48 o 
   0  -1  14      157.04      215.93     28.16 o 
   1  -1  14       65.59       70.27      8.83 o 
  -1   0  14        0.41        4.22      5.59 o 
   0   0  14       34.37       35.46     11.06 o 
   1   0  14        2.98       -0.75      2.57 o 
  -1   1  14       53.55       71.37     14.48 o 
   0   1  14      146.80      152.55     25.99 o 
   1   1  14       63.84       70.77      9.41 o 
  -1   2  14        0.52        3.19      6.50 o 
   0   2  14        5.20       10.60      6.16 o 
                                                 
